# Supplementary material for: A novel approach for predicting protein S-glutathionylation
Source: BMC Bioinformatics. 2020 Sep 14;21(Suppl 11):282. doi: 10.1186/s12859-020-03571-w (PMC7489215; doi:10.1186/s12859-020-03571-w)
Supplement: Supplementary file 2 — Additional file 2. [file 12859_2020_3571_MOESM2_ESM.xlsx]

## Sheet: Sheet1
Number of Cys	Number of Cys-SG	Number in the sequence	Sequence	S-SG	S score	PSM index	Pal score	Pal index	TruePositive	FalsePositive	FalseNegative	TrueNegative	TruePositive	FalsePositive	FalseNegative	TrueNegative
7	1	45	HIDCAHV	0	280	0	1.1248	1	0	0	0	1	0	1	0	0
		81	KLWCTYH	0	277	0	0.8958	0	0	0	0	1	0	0	0	1
		93	KGACQKT	0	304	1	0.9850	0	0	1	0	0	0	0	0	1
		187	QIECHPY	0	275	0	1.0498	1	0	0	0	1	0	1	0	0
		200	IQYCQSK	0	275	0	0.9008	0	0	0	0	1	0	0	0	1
		299	WRVCALL	1	303	1	0.9263	0	1	0	0	0	0	0	1	0
		304	LLSCTSH	0	298	1	1.0015	1	0	1	0	0	0	1	0	0
28	1	6	LAFCGSE	0	315	1	1.0613	1	0	1	0	0	0	1	0	0
		26	NNGCFVD	0	291	0	1.1070	1	0	0	0	1	0	1	0	0
		87	VLVCEIA	0	300	1	1.0740	1	0	1	0	0	0	1	0	0
		170	LRFCLTG	0	301	1	0.8763	0	0	1	0	0	0	0	0	1
		267	QRLCEAF	0	301	1	0.9750	0	0	1	0	0	0	0	0	1
		319	GPLCIFG	0	311	1	1.0153	1	0	1	0	0	0	1	0	0
		418	GQICNLV	0	290	0	1.0245	1	0	0	0	1	0	1	0	0
		435	FFLCPNL	0	308	1	1.0193	1	0	1	0	0	0	1	0	0
		624	EEQCAPH	0	291	0	1.1118	1	0	0	0	1	0	1	0	0
		656	REDCRGL	0	307	1	1.0865	1	0	1	0	0	0	1	0	0
		677	ADNCCVQ	0	281	0	1.0235	1	0	0	0	1	0	1	0	0
		678	DNCCVQI	0	275	0	0.9203	0	0	0	0	1	0	0	0	1
		717	QVGCGKS	1	319	1	1.1178	1	1	0	0	0	1	0	0	0
		805	IEACSLQ	0	325	1	1.0200	1	0	1	0	0	0	1	0	0
		921	RSECQLF	0	283	0	0.9593	0	0	0	0	1	0	0	0	1
		1000	WRACAKY	0	293	0	0.9975	0	0	0	0	1	0	0	0	1
		1050	ARNCSLS	0	315	1	0.8883	0	0	1	0	0	0	0	0	1
		1056	SQECTLD	0	296	1	1.0615	1	0	1	0	0	0	1	0	0
		1071	TVLCSLG	0	328	1	0.9065	0	0	1	0	0	0	0	0	1
		1078	IVLCLVT	0	312	1	0.9798	0	0	1	0	0	0	0	0	1
		1128	SSDCNTI	0	288	0	1.1545	1	0	0	0	1	0	1	0	0
		1141	TLECLSR	0	302	1	0.9743	0	0	1	0	0	0	0	0	1
		1148	TLLCVSA	0	321	1	0.9738	0	0	1	0	0	0	0	0	1
		1174	AIVCYFI	0	285	0	0.9923	0	0	0	0	1	0	0	0	1
		1257	IGACVVL	0	325	1	1.1540	1	0	1	0	0	0	1	0	0
		1377	IGICGRT	0	310	1	1.1055	1	0	1	0	0	0	1	0	0
		1445	ERKCSDS	0	308	1	0.8118	0	0	1	0	0	0	0	0	1
		1490	QLFCLAR	0	302	1	0.9100	0	0	1	0	0	0	0	0	1
99	1	25	VLQCSAT	0	304	1	0.9340	0	0	1	0	0	0	0	0	1
		37	LKLCLAA	0	335	1	0.9703	0	0	1	0	0	0	0	0	1
		48	NRLCFLE	0	316	1	0.8633	0	0	1	0	0	0	0	0	1
		66	LAICCFI	0	282	0	0.9538	0	0	0	0	1	0	0	0	1
		67	AICCFIL	0	292	0	0.8978	0	0	0	0	1	0	0	0	1
		121	YLSCLTT	0	307	1	0.9813	0	0	1	0	0	0	0	0	1
		147	GEACWWT	0	291	0	1.0075	1	0	0	0	1	0	1	0	0
		207	NPICSCC	0	288	0	0.8105	0	0	0	0	1	0	0	0	1
		209	ICSCCEE	0	290	0	0.7223	0	0	0	0	1	0	0	0	1
		210	CSCCEEG	0	282	0	0.9600	0	0	0	0	1	0	0	0	1
		231	MDECLTI	0	284	0	1.1530	1	0	0	0	1	0	1	0	0
		254	GPVCTHA	0	307	1	1.0493	1	0	1	0	0	0	1	0	0
		316	TSFCFRI	0	278	0	0.9520	0	0	0	0	1	0	0	0	1
		347	ESLCFVQ	0	304	1	0.9843	0	0	1	0	0	0	0	0	1
		394	LTRCQQE	0	303	1	0.8540	0	0	1	0	0	0	0	0	1
		491	VLNCIDR	0	290	0	1.0210	1	0	0	0	1	0	1	0	0
		538	RTNCALF	0	307	1	1.0763	1	0	1	0	0	0	1	0	0
		567	VLYCVLI	0	299	1	1.0113	1	0	1	0	0	0	1	0	0
		605	DVLCSLC	0	316	1	0.9065	0	0	1	0	0	0	0	0	1
		608	CSLCVCN	0	290	0	0.8073	0	0	0	0	1	0	0	0	1
		610	LCVCNGV	0	280	0	0.8555	0	0	0	0	1	0	0	0	1
		747	VVSCCLD	0	300	1	0.8483	0	0	1	0	0	0	0	0	1
		748	VSCCLDL	0	301	1	0.7973	0	0	1	0	0	0	0	0	1
		763	INGCPVQ	0	296	1	1.2295	1	0	1	0	0	0	1	0	0
		812	YAPCHEA	0	294	0	1.0703	1	0	0	0	1	0	1	0	0
		846	PSRCLSH	0	287	0	0.8193	0	0	0	0	1	0	0	0	1
		855	FVPCPVD	0	292	0	1.1968	1	0	0	0	1	0	1	0	0
		907	LHPCLVD	0	293	0	1.0175	1	0	0	0	1	0	1	0	0
		938	ALGCHVG	0	310	1	0.9945	0	0	1	0	0	0	0	0	1
		1041	DSLCQAV	0	297	1	0.9068	0	0	1	0	0	0	0	0	1
		1151	VVGCMID	0	293	0	1.0898	1	0	0	0	1	0	1	0	0
		1192	LPVCSLG	0	323	1	0.9563	0	0	1	0	0	0	0	0	1
		1217	FAICGLQ	0	313	1	1.1398	1	0	1	0	0	0	1	0	0
		1269	TPPCLRL	0	309	1	1.0485	1	0	1	0	0	0	1	0	0
		1303	HFRCTAG	0	291	0	0.9318	0	0	0	0	1	0	0	0	1
		1447	EPSCVWV	0	291	0	1.0240	1	0	0	0	1	0	1	0	0
		1489	SLKCSNC	0	295	1	0.8245	0	0	1	0	0	0	0	0	1
		1492	CSNCYMV	0	260	0	0.9633	0	0	0	0	1	0	0	0	1
		1518	VIGCLVD	0	307	1	1.0858	1	0	1	0	0	0	1	0	0
		1591	APQCPPR	0	306	1	1.2058	1	0	1	0	0	0	1	0	0
		1630	AVQCQEP	0	290	0	0.9935	0	0	0	0	1	0	0	0	1
		1685	QPGCYHV	0	292	0	1.0540	1	0	0	0	1	0	1	0	0
		1723	ESACRSR	0	309	1	0.9805	0	0	1	0	0	0	0	0	1
		1781	SPPCFVV	0	293	0	1.0960	1	0	0	0	1	0	1	0	0
		1939	LQMCHLL	0	290	0	0.8593	0	0	0	0	1	0	0	0	1
		1946	EYFCDQE	0	297	1	0.9478	0	0	1	0	0	0	0	0	1
		2020	EEDCPLP	0	316	1	1.2245	1	0	1	0	0	0	1	0	0
		2041	LAHCGIQ	0	293	0	1.0668	1	0	0	0	1	0	1	0	0
		2157	LLECLGQ	0	303	1	1.0065	1	0	1	0	0	0	1	0	0
		2231	VTSCCRF	0	294	0	0.8978	0	0	0	0	1	0	0	0	1
		2232	TSCCRFL	0	284	0	0.7895	0	0	0	0	1	0	0	0	1
		2236	RFLCYFC	0	287	0	0.9305	0	0	0	0	1	0	0	0	1
		2239	CYFCRIS	0	270	0	0.8940	0	0	0	0	1	0	0	0	1
		2394	LAGCGLQ	0	324	1	1.1760	1	0	1	0	0	0	1	0	0
		2309	LQSCPML	0	293	0	1.0618	1	0	0	0	1	0	1	0	0
		2325	WNPCGGE	0	298	1	1.1128	1	0	1	0	0	0	1	0	0
		2362	KPECFGP	0	300	1	1.0938	1	0	1	0	0	0	1	0	0
		2435	LGRCAPE	0	311	1	0.9768	0	0	1	0	0	0	0	0	1
		2553	RYLCAVL	0	316	1	0.9918	0	0	1	0	0	0	0	0	1
		2562	ITKCAPL	0	322	1	1.0665	1	0	1	0	0	0	1	0	0
		2603	IEDCLMA	0	302	1	1.0505	1	0	1	0	0	0	1	0	0
		2608	MALCRYI	0	285	0	0.9638	0	0	0	0	1	0	0	0	1
		2648	YERCWKY	0	276	0	0.8770	0	0	0	0	1	0	0	0	1
		2653	KYYCLPT	0	291	0	0.9868	0	0	0	0	1	0	0	0	1
		2699	AMPCLCA	0	294	0	0.7678	0	0	0	0	1	0	0	0	1
		2701	PCLCAIA	0	297	1	0.8468	0	0	1	0	0	0	0	0	1
		3011	TNHCLYF	0	275	0	0.8593	0	0	0	0	1	0	0	0	1
		3041	SLFCKLA	0	314	1	0.8908	0	0	1	0	0	0	0	0	1
		3064	VVNCLHI	0	288	0	0.9945	0	0	0	0	1	0	0	0	1
		3162	QVSCYRT	0	286	0	1.0095	1	0	0	0	1	0	1	0	0
		3167	RTLCSIY	0	313	1	0.9713	0	0	1	0	0	0	0	0	1
		3190	LGECLAR	0	311	1	1.0368	1	0	1	0	0	0	1	0	0
		3213	YNACSVY	0	304	1	1.0583	1	0	1	0	0	0	1	0	0
		3237	EEMCPDI	0	289	0	1.1140	1	0	0	0	1	0	1	0	0
		3275	PMLCSYL	0	308	1	0.8595	0	0	1	0	0	0	0	0	1
		3301	PPPCTAV	0	297	1	1.1255	1	0	1	0	0	0	1	0	0
		3399	SVLCRDL	0	318	1	0.9198	0	0	1	0	0	0	0	0	1
		3479	AIGCAGV	0	307	1	1.1258	1	0	1	0	0	0	1	0	0
		3524	LNMCAPT	0	284	0	1.0773	1	0	0	0	1	0	1	0	0
		3634	VVACFRM	1	308	1	1.0885	1	1	0	0	0	1	0	0	0
		3649	HRACNMF	0	276	0	0.9755	0	0	0	0	1	0	0	0	1
		3732	AKSCHLE	0	319	1	0.9243	0	0	1	0	0	0	0	0	1
		3787	ISACKGE	0	319	1	1.0450	1	0	1	0	0	0	1	0	0
		3840	MQTCRWP	0	260	0	0.8780	0	0	0	0	1	0	0	0	1
		3895	QLLCEGH	0	305	1	1.0253	1	0	1	0	0	0	1	0	0
		3921	IIICTVD	0	295	1	1.1275	1	0	1	0	0	0	1	0	0
		3976	QGPCTGN	0	295	1	1.0885	1	0	1	0	0	0	1	0	0
		4117	LLSCSEA	0	319	1	0.9743	0	0	1	0	0	0	0	0	1
		4128	MINCEEF	0	275	0	1.1793	1	0	0	0	1	0	1	0	0
		4241	VSFCEDT	0	286	0	1.0043	1	0	0	0	1	0	1	0	0
		4643	ALRCLSL	0	320	1	0.8073	0	0	1	0	0	0	0	0	1
		4655	AFLCIIG	0	303	1	0.9978	0	0	1	0	0	0	0	0	1
		4661	GYNCLKV	0	292	0	0.9475	0	0	0	0	1	0	0	0	1
		4874	DMKCDDM	0	284	0	0.9438	0	0	0	0	1	0	0	0	1
		4880	MMTCYLF	0	275	0	0.9395	0	0	0	0	1	0	0	0	1
		4956	ETKCFIC	0	294	0	1.0048	1	0	0	0	1	0	1	0	0
		4959	CFICGIG	0	290	0	1.1048	1	0	0	0	1	0	1	0	0
		5016	QERCWDF	0	272	0	0.8870	0	0	0	0	1	0	0	0	1
		5025	AGDCFRK	0	313	1	1.1118	1	0	1	0	0	0	1	0	0
29	7	70	LAACISF	0	305	1	1.1290	1	0	1	0	0	0	1	0	0
		268	SLICIAV	1	303	1	1.0345	1	1	0	0	0	1	0	0	0
		318	ITTCLAL	0	327	1	1.0190	1	0	1	0	0	0	1	0	0
		344	TLGCTSV	0	304	1	1.0640	1	0	1	0	0	0	1	0	0
		349	SVICSDK	0	314	1	0.9803	0	0	1	0	0	0	0	0	1
		364	MSVCRMF	0	265	0	0.8898	0	0	0	0	1	0	0	0	1
		377	GDTCSLN	0	311	1	1.0360	1	0	1	0	0	0	1	0	0
		404	PVKCHQY	0	280	0	0.8868	0	0	0	0	1	0	0	0	1
		417	ATICALC	0	320	1	1.0660	1	0	1	0	0	0	1	0	0
		420	CALCNDS	0	298	1	1.0613	1	0	1	0	0	0	1	0	0
		447	ALTCLVE	0	319	1	0.9883	0	0	1	0	0	0	0	0	1
		471	ANACNSV	0	303	1	1.0865	1	0	1	0	0	0	1	0	0
		498	SVYCTPN	1	296	1	1.1168	1	1	0	0	0	1	0	0	0
		524	IDRCTHI	1	278	0	1.0043	1	0	0	1	0	1	0	0	0
		560	TLRCLAL	1	316	1	0.8440	0	1	0	0	0	0	0	1	0
		595	FVGCVGM	0	300	1	1.1415	1	0	1	0	0	0	1	0	0
		613	VKLCRQA	1	317	1	0.9423	0	1	0	0	0	0	0	1	0
		635	VAICRRI	0	291	0	1.0665	1	0	0	0	1	0	1	0	0
		669	REACLNA	1	319	1	1.0080	1	1	0	0	0	1	0	0	0
		674	NARCFAR	1	293	0	0.9688	0	0	0	1	0	0	0	1	0
		773	EVVCIFL	0	300	1	1.0215	1	0	1	0	0	0	1	0	0
		841	AIGCYVG	0	306	1	1.0975	1	0	1	0	0	0	1	0	0
		875	FLQCKED	0	294	0	1.0015	1	0	0	0	1	0	1	0	0
		887	GVDCAVF	0	296	1	1.1760	1	0	1	0	0	0	1	0	0
		909	IEMCNAL	0	296	1	1.0518	1	0	1	0	0	0	1	0	0
		937	GSICLSM	0	302	1	0.9618	0	0	1	0	0	0	0	0	1
		997	GKECVQP	0	302	1	1.1330	1	0	1	0	0	0	1	0	0
		1005	TKSCSFS	0	307	1	0.9730	0	0	1	0	0	0	0	0	1
		1010	FSACTDG	0	308	1	1.0883	1	0	1	0	0	0	1	0	0
6	1	51	GETCLLD	0	315	1	0.9858	0	0	1	0	0	0	0	0	1
		80	GFLCVFA	0	311	1	1.0055	1	0	1	0	0	0	1	0	0
		118	GNKCDLA	1	311	1	0.9748	0	1	0	0	0	0	0	1	0
		181	GPGCMSC	0	300	1	1.0585	1	0	1	0	0	0	1	0	0
		184	CMSCKCV	0	267	0	0.7543	0	0	0	0	1	0	0	0	1
		186	SCKCVLS	0	308	1	0.8040	0	0	1	0	0	0	0	0	1
3	1	99	QFLCPKN	0	307	1	1.0513	1	0	1	0	0	0	1	0	0
		269	ASKCRKR	1	298	1	0.8708	0	1	0	0	0	0	0	1	0
		320	NSGCQLM	0	291	0	0.9710	0	0	0	0	1	0	0	0	1
20	1	12	TQTCGAW	0	291	0	1.0683	1	0	0	0	1	0	1	0	0
		46	IKQCRQE	0	296	1	0.9715	0	0	1	0	0	0	0	0	1
		59	NRWCLEI	0	278	0	0.8350	0	0	0	0	1	0	0	0	1
		99	MEYCQGG	0	275	0	0.9775	0	0	0	0	1	0	0	0	1
		114	FENCCGL	0	291	0	0.9303	0	0	0	0	1	0	0	0	1
		115	ENCCGLR	0	306	1	0.9023	0	0	1	0	0	0	0	0	1
		179	GSLCTSF	1	305	1	0.9770	0	1	0	0	0	0	0	1	0
		215	AFECITG	0	300	1	1.0898	1	0	1	0	0	0	1	0	0
		299	PNGCFRA	0	299	1	1.0885	1	0	1	0	0	0	1	0	0
		370	ATQCISD	0	305	1	1.0145	1	0	1	0	0	0	1	0	0
		412	SVSCILQ	0	301	1	1.0100	1	0	1	0	0	0	1	0	0
		444	KEDCNRL	0	302	1	1.1743	1	0	1	0	0	0	1	0	0
		464	NNSCLSK	0	299	1	0.9593	0	0	1	0	0	0	0	0	1
		524	VEQCGRE	0	311	1	1.0980	1	0	1	0	0	0	1	0	0
		618	TVVCKQK	0	302	1	0.9925	0	0	1	0	0	0	0	0	1
		662	KIACSKV	0	313	1	1.0128	1	0	1	0	0	0	1	0	0
		695	SSACDSL	0	322	1	1.0618	1	0	1	0	0	0	1	0	0
		716	HALCSRL	0	318	1	1.0015	1	0	1	0	0	0	1	0	0
		750	EERCSLE	0	322	1	0.8420	0	0	1	0	0	0	0	0	1
		756	EQACD--	0	289	0	1.1043	1	0	0	0	1	0	1	0	0
20	1	50	PTFCSHC	0	293	0	0.9025	0	0	0	0	1	0	0	0	1
		53	CSHCTDF	0	270	0	0.9288	0	0	0	0	1	0	0	0	1
		67	GFQCQVC	0	268	0	0.9533	0	0	0	0	1	0	0	0	1
		70	CQVCCFV	0	258	0	0.8305	0	0	0	0	1	0	0	0	1
		71	QVCCFVV	0	280	0	0.8940	0	0	0	0	1	0	0	0	1
		78	HKRCHEF	0	279	0	0.8758	0	0	0	0	1	0	0	0	1
		86	TFSCPGA	0	302	1	1.1170	1	0	1	0	0	0	1	0	0
		115	PTFCDHC	0	287	0	0.9860	0	0	0	0	1	0	0	0	1
		118	CDHCGSL	0	298	1	1.0390	1	0	1	0	0	0	1	0	0
		132	GMKCDTC	0	289	0	0.9885	0	0	0	0	1	0	0	0	1
		135	CDTCDMN	0	273	0	1.0970	1	0	0	0	1	0	1	0	0
		143	HKQCVIN	0	280	0	1.1025	1	0	0	0	1	0	1	0	0
		151	PSLCGMD	0	307	1	0.9708	0	0	1	0	0	0	0	0	1
		380	DVECTMV	0	281	0	1.0683	1	0	0	0	1	0	1	0	0
		406	LHSCFQT	0	287	0	0.9868	0	0	0	0	1	0	0	0	1
		485	FGMCKEH	0	285	0	1.0088	1	0	0	0	1	0	1	0	0
		499	RTFCGTP	1	319	1	1.0735	1	1	0	0	0	1	0	0	0
		569	VSICKGL	0	309	1	1.0095	1	0	1	0	0	0	1	0	0
		583	RLGCGPE	0	330	1	1.1580	1	0	1	0	0	0	1	0	0
		619	PKVCGKG	0	314	1	1.0568	1	0	1	0	0	0	1	0	0
6	2	17	SGMCKAG	0	304	1	0.9758	0	0	1	0	0	0	0	0	1
		217	EKLCYVA	1	319	1	1.0015	1	1	0	0	0	1	0	0	0
		257	RFRCPEA	0	302	1	1.0383	1	0	1	0	0	0	1	0	0
		272	MESCGIH	0	285	0	1.1205	1	0	0	0	1	0	1	0	0
		285	IMKCDVD	0	289	0	0.9870	0	0	0	0	1	0	0	0	1
		374	HRKCF--	1	267	0	0.8240	0	0	0	1	0	0	0	1	0
5	1	73	GVKCATI	0	302	1	1.0308	1	0	1	0	0	0	1	0	0
		114	AIICKNI	0	292	0	0.9798	0	0	0	0	1	0	0	0	1
		269	IWACKNY	1	288	0	0.8960	0	0	0	1	0	0	0	1	0
		297	VLVCPDG	0	308	1	1.0795	1	0	1	0	0	0	1	0	0
		379	LAACIKG	0	314	1	1.1320	1	0	1	0	0	0	1	0	0
10	1	71	YNLCAER	0	307	1	1.0565	1	0	1	0	0	0	1	0	0
		83	KFNCRVA	0	290	0	1.0093	1	0	0	0	1	0	1	0	0
		105	KPFCEDL	0	306	1	1.0505	1	0	1	0	0	0	1	0	0
		124	AIHCKAG	1	306	1	0.9215	0	1	0	0	0	0	0	1	0
		136	VMICAYL	0	296	1	1.0053	1	0	1	0	0	0	1	0	0
		211	GGTCNPQ	0	293	0	1.1030	1	0	0	0	1	0	1	0	0
		218	FVVCQLK	0	299	1	0.9245	0	0	1	0	0	0	0	0	1
		250	LPVCGDI	0	309	1	1.0785	1	0	1	0	0	0	1	0	0
		296	GSLCDQE	0	317	1	0.9890	0	0	1	0	0	0	0	0	1
		304	DSICSIE	0	300	1	0.9958	0	0	1	0	0	0	0	0	1
7	2	60	VAQCQLM	0	286	0	0.9850	0	0	0	0	1	0	0	0	1
		77	IIRCLQW	0	283	0	0.8763	0	0	0	0	1	0	0	0	1
		224	DRLCFVM	0	297	1	0.9175	0	0	1	0	0	0	0	0	1
		296	FGLCKEG	1	318	1	0.9980	0	1	0	0	0	0	0	1	0
		310	KTFCGTP	1	320	1	1.0735	1	1	0	0	0	1	0	0	0
		344	EMMCGRL	0	302	1	1.0215	1	0	1	0	0	0	1	0	0
		460	SMECVDS	0	295	1	1.0678	1	0	1	0	0	0	1	0	0
2	1	94	ELHCDKL	1	308	1	0.8933	0	1	0	0	0	0	0	1	0
		113	VLVCVLA	0	319	1	1.0038	1	0	1	0	0	0	1	0	0
9	1	38	RYKCEGR	1	295	1	0.9953	0	1	0	0	0	0	0	1	0
		95	GKDCRDG	0	305	1	1.0620	1	0	1	0	0	0	1	0	0
		105	AELCPDR	0	321	1	1.1033	1	0	1	0	0	0	1	0	0
		109	PDRCIHS	0	283	0	0.9743	0	0	0	0	1	0	0	0	1
		120	GIQCVKK	0	297	1	1.0495	1	0	1	0	0	0	1	0	0
		160	VRLCFQV	0	299	1	0.8868	0	0	1	0	0	0	0	0	1
		197	LKICRVN	0	303	1	1.0358	1	0	1	0	0	0	1	0	0
		206	SGSCLGG	0	313	1	0.9815	0	0	1	0	0	0	0	0	1
		216	FLLCDKV	0	307	1	0.9545	0	0	1	0	0	0	0	0	1
11	1	61	RYVCEGP	1	295	1	1.0378	1	1	0	0	0	1	0	0	0
		87	VKICNYV	0	287	0	1.0595	1	0	0	0	1	0	1	0	0
		118	GKHCEDG	0	302	1	0.9913	0	0	1	0	0	0	0	0	1
		123	DGICTVT	0	298	1	1.1098	1	0	1	0	0	0	1	0	0
		161	TEACIRG	0	310	1	1.1228	1	0	1	0	0	0	1	0	0
		261	TAGCVTG	0	312	1	1.2263	1	0	1	0	0	0	1	0	0
		272	YLLCDKV	0	310	1	0.9545	0	0	1	0	0	0	0	0	1
		446	PEGCDKS	0	310	1	1.1053	1	0	1	0	0	0	1	0	0
		666	SLPCLLL	0	322	1	0.9545	0	0	1	0	0	0	0	0	1
		703	LAGCLLL	0	331	1	1.0838	1	0	1	0	0	0	1	0	0
		925	DSVCDSG	0	297	1	0.9915	0	0	1	0	0	0	0	0	1
12	2	69	AQACQIC	0	281	0	1.0165	1	0	0	0	1	0	1	0	0
		72	CQICITY	0	271	0	1.0628	1	0	0	0	1	0	1	0	0
		77	TYICEED	0	297	1	1.1100	1	0	1	0	0	0	1	0	0
		136	VKLCSLE	0	340	1	0.9165	0	0	1	0	0	0	0	0	1
		169	LIICNEE	0	302	1	1.1285	1	0	1	0	0	0	1	0	0
		244	EGICGKK	0	324	1	1.0708	1	0	1	0	0	0	1	0	0
		270	TKNCPSL	0	308	1	1.1580	1	0	1	0	0	0	1	0	0
		285	IQACRGD	0	299	1	1.0080	1	0	1	0	0	0	1	0	0
		331	IAFCSST	0	296	1	0.9500	0	0	1	0	0	0	0	0	1
		362	EYACSCD	1	309	1	0.7723	0	1	0	0	0	0	0	1	0
		364	ACSCDVE	0	303	1	0.8870	0	0	1	0	0	0	0	0	1
		397	LTRCFYL	1	308	1	0.8843	0	1	0	0	0	0	0	1	0
14	2	108	VARCLWE	0	297	1	0.8585	0	0	1	0	0	0	0	0	1
		251	QIACIGG	0	305	1	1.1090	1	0	1	0	0	0	1	0	0
		259	PNICLDR	0	294	0	0.9985	0	0	0	0	1	0	0	0	1
		328	RQPCMPM	1	276	0	1.0538	1	0	0	1	0	1	0	0	0
		367	IKVCIDK	0	302	1	1.0225	1	0	1	0	0	0	1	0	0
		418	EQRCGNG	0	294	0	0.8778	0	0	0	0	1	0	0	0	1
		426	RANCDAS	0	305	1	1.1570	1	0	1	0	0	0	1	0	0
		468	SNICQMP	0	276	0	0.9360	0	0	0	0	1	0	0	0	1
		542	YSGCQIT	1	278	0	1.0220	1	0	0	1	0	1	0	0	0
		550	AKFCKEN	0	309	1	1.0050	1	0	1	0	0	0	1	0	0
		687	GKYCRPE	0	304	1	1.0320	1	0	1	0	0	0	1	0	0
		712	KFICVTP	0	302	1	1.1040	1	0	1	0	0	0	1	0	0
		718	PTTCSNT	0	301	1	0.9343	0	0	1	0	0	0	0	0	1
		765	TSECATS	0	301	1	1.1080	1	0	1	0	0	0	1	0	0
1	1	42	ETECPQY	1	304	1	1.2015	1	1	0	0	0	1	0	0	0
1	1	3	-MTCKMS	1	275	0	0.9208	0	0	0	1	0	0	0	1	0
5	1	8	FVNCKIQ	0	277	0	1.0650	1	0	0	0	1	0	1	0	0
		23	KPTCPYC	1	289	0	1.1395	1	0	0	1	0	1	0	0	0
		26	CPYCRKT	0	277	0	0.9670	0	0	0	0	1	0	0	0	1
		79	GKDCIGG	0	306	1	1.1460	1	0	1	0	0	0	1	0	0
		83	IGGCSDL	0	322	1	1.0058	1	0	1	0	0	0	1	0	0
24	1	44	DKNCSEG	0	307	1	1.0573	1	0	1	0	0	0	1	0	0
		55	GPFCCQP	0	289	0	0.8433	0	0	0	0	1	0	0	0	1
		56	PFCCQPC	0	265	0	0.8328	0	0	0	0	1	0	0	0	1
		59	CQPCQPG	0	266	0	1.0105	1	0	0	0	1	0	1	0	0
		69	VEDCKMN	0	295	1	1.0660	1	0	1	0	0	0	1	0	0
		78	TPTCAPC	0	293	0	1.1340	1	0	0	0	1	0	1	0	0
		81	CAPCTEG	0	289	0	1.1960	1	0	0	0	1	0	1	0	0
		97	ADKCRRC	0	288	0	1.0145	1	0	0	0	1	0	1	0	0
		100	CRRCTLC	0	278	0	0.8325	0	0	0	0	1	0	0	0	1
		103	CTLCDEE	0	323	1	1.0715	1	0	1	0	0	0	1	0	0
		115	ETNCTLT	0	313	1	1.0903	1	0	1	0	0	0	1	0	0
		123	NTKCKCK	0	304	1	0.7598	0	0	1	0	0	0	0	0	1
		125	KCKCKPD	0	294	0	0.8105	0	0	0	0	1	0	0	0	1
		131	DFYCDSP	0	285	0	0.9968	0	0	0	0	1	0	0	0	1
		136	SPGCEHC	0	298	1	1.1483	1	0	1	0	0	0	1	0	0
		139	CEHCVRC	0	274	0	1.0020	1	0	0	0	1	0	1	0	0
		142	CVRCASC	0	277	0	0.9078	0	0	0	0	1	0	0	0	1
		145	CASCEHG	0	286	0	1.1233	1	0	0	0	1	0	1	0	0
		153	LEPCTAT	0	300	1	1.1190	1	0	1	0	0	0	1	0	0
		161	NTNCRKQ	0	291	0	0.9965	0	0	0	0	1	0	0	0	1
		194	KRKCWKR	0	282	0	0.8358	0	0	0	0	1	0	0	0	1
		272	LLLCWYQ	0	294	0	0.8998	0	0	0	0	1	0	0	0	1
		295	KAECRRT	1	289	0	1.0910	1	0	0	1	0	1	0	0	0
		325	EGQCLE-	0	297	1	1.0118	1	0	1	0	0	0	1	0	0
1	1	22	QGVCFRM	1	291	0	1.0075	1	0	0	1	0	1	0	0	0
6	1	24	IGNCPFS	1	298	1	1.1593	1	1	0	0	0	1	0	0	0
		59	QKLCPGG	0	319	1	1.1173	1	0	1	0	0	0	1	0	0
		89	AVLCPPR	0	323	1	1.1548	1	0	1	0	0	0	1	0	0
		178	LADCNLL	0	312	1	1.1825	1	0	1	0	0	0	1	0	0
		191	QVVCKKY	0	289	0	0.9700	0	0	0	0	1	0	0	0	1
		223	ASTCPDD	0	302	1	1.1085	1	0	1	0	0	0	1	0	0
8	2	52	TSSCPNV	0	285	0	1.0580	1	0	0	0	1	0	1	0	0
		70	KVECGAW	0	304	1	1.1398	1	0	1	0	0	0	1	0	0
		82	TSFCGQQ	1	292	0	1.0030	1	0	0	1	0	1	0	0	0
		117	RPICSAN	1	318	1	1.0258	1	1	0	0	0	1	0	0	0
		142	WEICDDY	0	285	0	1.0790	1	0	0	0	1	0	1	0	0
		165	KIQCGAW	0	295	1	1.0888	1	0	1	0	0	0	1	0	0
		170	AWVCYQY	0	280	0	0.8765	0	0	0	0	1	0	0	0	1
		185	ILECDHH	0	286	0	1.0368	1	0	0	0	1	0	1	0	0
4	1	19	ALSCCSD	0	301	1	0.8098	0	0	1	0	0	0	0	0	1
		20	LSCCSDA	0	300	1	0.7783	0	0	1	0	0	0	0	0	1
		61	IQKCDFP	0	282	0	0.9663	0	0	0	0	1	0	0	0	1
		139	YSACKRF	1	302	1	1.0505	1	1	0	0	0	1	0	0	0
2	1	10	VVYCGAU	0	306	1	1.0880	1	0	1	0	0	0	1	0	0
		37	LDICGEG	1	315	1	1.2328	1	1	0	0	0	1	0	0	0
6	1	25	ADSCHVS	0	298	1	1.0530	1	0	1	0	0	0	1	0	0
		143	KLDCVIL	0	305	1	1.1590	1	0	1	0	0	0	1	0	0
		180	NRECVPM	0	284	0	1.0860	1	0	0	0	1	0	1	0	0
		199	DGHCLRD	1	298	1	0.8893	0	1	0	0	0	0	0	1	0
		208	MGFCFEA	0	293	0	0.9978	0	0	0	0	1	0	0	0	1
		259	YLPCIKP	0	291	0	1.0035	1	0	0	0	1	0	1	0	0
5	2	66	GKTCRVV	0	295	1	1.0180	1	0	1	0	0	0	1	0	0
		182	DPSCLFP	1	300	1	1.0038	1	1	0	0	0	1	0	0	0
		187	FPACRDY	1	302	1	1.0398	1	1	0	0	0	1	0	0	0
		202	TPPCEEC	0	290	0	1.1865	1	0	0	0	1	0	1	0	0
		205	CEECIVW	0	270	0	1.1303	1	0	0	0	1	0	1	0	0
5	2	9	EILCKLS	1	327	1	0.9480	0	1	0	0	0	0	0	1	0
		133	EIICSRT	1	302	1	1.0120	1	1	0	0	0	1	0	0	0
		223	RSVCHLQ	0	292	0	0.8813	0	0	0	0	1	0	0	0	1
		262	LVQCIQN	0	287	0	1.0263	1	0	0	0	1	0	1	0	0
		335	LYLCGGD	0	321	1	0.9960	0	0	1	0	0	0	0	0	1
29	2	15	GPPCGLG	0	324	1	1.1050	1	0	1	0	0	0	1	0	0
		26	LGLCGKQ	0	324	1	1.0080	1	0	1	0	0	0	1	0	0
		94	DGPCTPR	0	296	1	1.1360	1	0	1	0	0	0	1	0	0
		99	PRRCLGS	0	298	1	0.7848	0	0	1	0	0	0	0	0	1
		184	APRCVGR	0	307	1	0.9845	0	0	1	0	0	0	0	0	1
		201	ARDCRSA	0	304	1	0.9478	0	0	1	0	0	0	0	0	1
		212	TYICNHI	0	275	0	0.9978	0	0	0	0	1	0	0	0	1
		235	PQRCPGR	0	284	0	0.9983	0	0	0	0	1	0	0	0	1
		274	TELCIQH	0	297	1	1.0123	1	0	1	0	0	0	1	0	0
		368	RNLCDPH	0	300	1	1.0670	1	0	1	0	0	0	1	0	0
		382	VAVCMDL	0	303	1	1.0380	1	0	1	0	0	0	1	0	0
		441	RGGCPAD	0	318	1	1.2000	1	0	1	0	0	0	1	0	0
		552	RVLCMDE	0	314	1	0.9508	0	0	1	0	0	0	0	0	1
		618	SISCSDP	0	302	1	0.9610	0	0	1	0	0	0	0	0	1
		648	LRFCVFG	0	287	0	0.9273	0	0	0	0	1	0	0	0	1
		661	PHFCAFA	0	284	0	0.9680	0	0	0	0	1	0	0	0	1
		689	DELCGQE	1	328	1	1.0565	1	1	0	0	0	1	0	0	0
		707	QAACETF	0	307	1	1.2448	1	0	1	0	0	0	1	0	0
		711	ETFCVGE	0	317	1	1.0425	1	0	1	0	0	0	1	0	0
		802	IGVCPPN	0	307	1	1.1720	1	0	1	0	0	0	1	0	0
		853	LPPCTLR	0	308	1	1.0908	1	0	1	0	0	0	1	0	0
		908	WFRCPTL	1	297	1	1.0263	1	1	0	0	0	1	0	0	0
		976	YGVCSTW	0	301	1	0.9795	0	0	1	0	0	0	0	0	1
		991	PVPCFIR	0	279	0	1.0710	1	0	0	0	1	0	1	0	0
		1009	SLPCILV	0	299	1	1.0025	1	0	1	0	0	0	1	0	0
		1048	VFGCRCS	0	295	1	0.8005	0	0	1	0	0	0	0	0	1
		1050	GCRCSQL	0	301	1	0.6565	0	0	1	0	0	0	0	0	1
		1105	RVLCLER	0	319	1	0.9933	0	0	1	0	0	0	0	0	1
		1114	MFVCGDV	0	290	0	1.0300	1	0	0	0	1	0	1	0	0
3	1	49	AEHCPPL	0	315	1	1.1088	1	0	1	0	0	0	1	0	0
		65	QELCKQL	0	317	1	0.9798	0	0	1	0	0	0	0	0	1
		134	HKVCMDL	1	298	1	0.9888	0	1	0	0	0	0	0	1	0
5	1	11	SAVCGAL	0	327	1	1.1398	1	0	1	0	0	0	1	0	0
		44	PEWCGVQ	0	291	0	1.0203	1	0	0	0	1	0	1	0	0
		88	LNPCSAM	1	297	1	1.0060	1	1	0	0	0	1	0	0	0
		140	AGLCYFN	0	312	1	0.9465	0	0	1	0	0	0	0	0	1
		150	VGICKAV	0	308	1	1.0278	1	0	1	0	0	0	1	0	0
19	3	67	ARGCPGA	1	317	1	1.1150	1	1	0	0	0	1	0	0	0
		160	FHSCESD	0	289	0	1.0383	1	0	0	0	1	0	1	0	0
		253	LQECKKI	0	282	0	1.0000	0	0	0	0	1	0	0	0	1
		268	SVSCGIP	0	303	1	1.1053	1	0	1	0	0	0	1	0	0
		326	PSLCHKF	0	290	0	0.8543	0	0	0	0	1	0	0	0	1
		362	IIQCHGS	0	285	0	0.9443	0	0	0	0	1	0	0	0	1
		371	TASCLIC	0	284	0	1.0723	1	0	0	0	1	0	1	0	0
		374	CLICKYK	0	293	0	0.9630	0	0	0	0	1	0	0	0	1
		380	KVDCEAV	0	303	1	1.1985	1	0	1	0	0	0	1	0	0
		395	VPRCPRC	0	293	0	1.0548	1	0	0	0	1	0	1	0	0
		398	CPRCPAD	0	297	1	1.0538	1	0	1	0	0	0	1	0	0
		482	LGDCDVI	1	298	1	1.1658	1	1	0	0	0	1	0	0	0
		490	NELCHRL	0	308	1	0.9288	0	0	1	0	0	0	0	0	1
		501	AKLCCNP	0	307	1	0.7908	0	0	1	0	0	0	0	0	1
		502	KLCCNPV	0	285	0	0.9175	0	0	0	0	1	0	0	0	1
		574	SKGCMEE	1	318	1	1.1165	1	1	0	0	0	1	0	0	0
		623	VRKCWPN	0	286	0	0.9125	0	0	0	0	1	0	0	0	1
		671	SSSCGSN	0	310	1	1.0278	1	0	1	0	0	0	1	0	0
		680	SGTCQSP	0	292	0	0.9288	0	0	0	0	1	0	0	0	1
6	1	31	IYKCGGI	0	300	1	0.9815	0	0	1	0	0	0	0	0	1
		111	QADCAVL	0	305	1	1.2353	1	0	1	0	0	0	1	0	0
		234	ALDCILP	0	314	1	1.0693	1	0	1	0	0	0	1	0	0
		363	VLDCHTA	0	306	1	1.0293	1	0	1	0	0	0	1	0	0
		370	HIACKFA	0	303	1	1.0663	1	0	1	0	0	0	1	0	0
		411	KPMCVES	1	304	1	1.1125	1	1	0	0	0	1	0	0	0
5	1	32	ATWCGPC	0	309	1	1.0423	1	0	1	0	0	0	1	0	0
		35	CGPCKMI	0	272	0	0.9733	0	0	0	0	1	0	0	0	1
		62	VDDCQDV	0	280	0	1.1243	1	0	0	0	1	0	1	0	0
		69	ASECEVK	0	304	1	1.1485	1	0	1	0	0	0	1	0	0
		73	EVKCMPT	1	297	1	1.0030	1	1	0	0	0	1	0	0	0
3	3	3	-MDCCTE	1	283	0	0.9570	0	0	0	1	0	0	0	1	0
		4	MDCCTEN	1	280	0	1.0410	1	0	0	1	0	1	0	0	0
		9	ENACSKP	1	316	1	1.0050	1	1	0	0	0	1	0	0	0
5	2	66	GKTCRVV	0	295	1	1.0180	1	0	1	0	0	0	1	0	0
		182	DPSCLFP	1	300	1	1.0038	1	1	0	0	0	1	0	0	0
		187	FPACRDY	1	302	1	1.0398	1	1	0	0	0	1	0	0	0
		202	TPPCEEC	0	290	0	1.1865	1	0	0	0	1	0	1	0	0
		205	CEECIVW	0	270	0	1.1303	1	0	0	0	1	0	1	0	0
3	1	237	GQKCEFQ	0	282	0	1.0078	1	0	0	0	1	0	1	0	0
		442	GGGCALL	0	331	1	1.0778	1	0	1	0	0	0	1	0	0
		447	LLRCIPA	1	303	1	0.9350	0	1	0	0	0	0	0	1	0
10	1	32	DFPCRVA	0	288	0	1.0018	1	0	0	0	1	0	1	0	0
		92	PNTCGHF	0	286	0	1.0580	1	0	0	0	1	0	1	0	0
		121	SLKCAQY	0	297	1	0.9620	0	0	1	0	0	0	0	0	1
		215	VVHCSAG	1	309	1	0.8800	0	1	0	0	0	0	0	1	0
		226	GTFCLAD	0	318	1	0.9603	0	0	1	0	0	0	0	0	1
		231	ADTCLLL	0	322	1	1.0550	1	0	1	0	0	0	1	0	0
		324	NGKCREF	0	290	0	0.9513	0	0	0	0	1	0	0	0	1
		344	DKDCPIK	0	302	1	1.2703	1	0	1	0	0	0	1	0	0
		414	VNMCVAT	0	287	0	1.0570	1	0	0	0	1	0	1	0	0
		426	AYLCYRF	0	301	1	0.9210	0	0	1	0	0	0	0	0	1
23	13	91	VKFCRQL	0	301	1	0.9285	0	0	1	0	0	0	0	0	1
		109	AILCFLA	0	328	1	0.9615	0	0	1	0	0	0	0	0	1
		143	ITGCFSY	1	308	1	1.0653	1	1	0	0	0	1	0	0	0
		209	ANGCKVD	1	306	1	1.0935	1	1	0	0	0	1	0	0	0
		247	STNCVEG	1	313	1	1.1668	1	1	0	0	0	1	0	0	0
		341	VTVCLTL	1	329	1	1.0230	1	1	0	0	0	1	0	0	0
		354	RKNCLVK	1	307	1	1.0628	1	1	0	0	0	1	0	0	0
		372	STICSDK	1	325	1	0.9940	0	1	0	0	0	0	0	1	0
		426	AGLCNRA	0	319	1	1.0160	1	0	1	0	0	0	1	0	0
		457	LLKCIEL	1	312	1	0.9903	0	1	0	0	0	0	0	1	0
		461	IELCCGS	1	310	1	0.8573	0	1	0	0	0	0	0	1	0
		462	ELCCGSV	1	305	1	0.8645	0	1	0	0	0	0	0	1	0
		516	LDRCSSI	1	293	0	0.9093	0	0	0	1	0	0	0	1	0
		554	LGFCHLF	1	292	0	0.8533	0	0	0	1	0	0	0	1	0
		582	DNLCFVG	0	303	1	1.0080	1	0	1	0	0	0	1	0	0
		604	VGKCRSA	0	307	1	0.8815	0	0	1	0	0	0	0	0	1
		661	AKACVVH	1	318	1	1.1748	1	1	0	0	0	1	0	0	0
		703	VEGCQRQ	1	292	0	1.0465	1	0	0	1	0	1	0	0	0
		807	TILCIDL	0	309	1	0.9915	0	0	1	0	0	0	0	0	1
		916	EFTCHTP	0	291	0	0.9518	0	0	0	0	1	0	0	0	1
		935	LVICKTR	0	307	1	1.0595	1	0	1	0	0	0	1	0	0
		969	LSYCPGM	0	289	0	1.1183	1	0	0	0	1	0	1	0	0
		988	WWFCAFP	0	267	0	0.8835	0	0	0	0	1	0	0	0	1
2	2	200	WTLCGTP	1	329	1	1.0873	1	1	0	0	0	1	0	0	0
		344	NEKCGKE	1	315	1	1.0195	1	1	0	0	0	1	0	0	0
20	2	57	SEGCRQI	0	297	1	1.0465	1	0	1	0	0	0	1	0	0
		87	TLYCVHQ	0	284	0	1.0073	1	0	0	0	1	0	1	0	0
		330	NPDCKTI	0	298	1	1.1508	1	0	1	0	0	0	1	0	0
		350	MTACQGV	0	301	1	1.0388	1	0	1	0	0	0	1	0	0
		392	IVKCFNC	0	281	0	0.9090	0	0	0	0	1	0	0	0	1
		395	CFNCGKE	0	296	1	1.0650	1	0	1	0	0	0	1	0	0
		405	ARNCRAP	0	296	1	0.9253	0	0	1	0	0	0	0	0	1
		413	KKGCWKC	0	290	0	1.0505	1	0	0	0	1	0	1	0	0
		416	CWKCGKE	0	296	1	0.8920	0	0	1	0	0	0	0	0	1
		426	MKDCTER	0	296	1	1.2135	1	0	1	0	0	0	1	0	0
		555	IEICGHK	1	313	1	1.0918	1	1	0	0	0	1	0	0	0
		583	QIGCTLN	1	308	1	1.1095	1	1	0	0	0	1	0	0	0
		625	VEICTEM	0	302	1	1.1493	1	0	1	0	0	0	1	0	0
		867	RQLCKLL	0	320	1	0.9118	0	0	1	0	0	0	0	0	1
		1187	VASCDKC	0	291	0	1.0868	1	0	0	0	1	0	1	0	0
		1190	CDKCQLK	0	288	0	0.9665	0	0	0	0	1	0	0	0	1
		1203	QVDCSPG	0	307	1	1.1165	1	0	1	0	0	0	1	0	0
		1212	QLDCTHL	0	303	1	1.0953	1	0	1	0	0	0	1	0	0
		1277	RAACWWA	0	296	1	1.0515	1	0	1	0	0	0	1	0	0
		1427	GDDCVAS	0	311	1	1.2638	1	0	1	0	0	0	1	0	0
3	1	21	LFGCELK	0	318	1	1.1038	1	0	1	0	0	0	1	0	0
		104	RLKCGSG	0	318	1	0.9648	0	0	1	0	0	0	0	0	1
		275	VKNCFRM	1	291	0	1.0733	1	0	0	1	0	1	0	0	0
9	1	49	SYECGEI	0	301	1	1.1208	1	0	1	0	0	0	1	0	0
		312	QSGCVDI	0	292	0	1.0978	1	0	0	0	1	0	1	0	0
		394	KALCEPR	1	314	1	1.1685	1	1	0	0	0	1	0	0	0
		442	NVLCQER	0	298	1	0.9643	0	0	1	0	0	0	0	0	1
		470	EQLCINY	0	285	0	0.9133	0	0	0	0	1	0	0	0	1
		599	LELCFKD	0	313	1	0.9708	0	0	1	0	0	0	0	0	1
		655	FVRCIIP	0	277	0	0.9448	0	0	0	0	1	0	0	0	1
		678	QLRCNGV	0	283	0	0.9050	0	0	0	0	1	0	0	0	1
		1474	DERCNSA	0	293	0	0.9245	0	0	0	0	1	0	0	0	1
6	3	34	DLICAAE	1	317	1	1.0505	1	1	0	0	0	1	0	0	0
		56	GYVCAPM	1	296	1	1.0433	1	1	0	0	0	1	0	0	0
		113	SMTCRAL	0	301	1	0.9458	0	0	1	0	0	0	0	0	1
		133	GHICPLR	1	308	1	1.1120	1	1	0	0	0	1	0	0	0
		156	VDLCKLS	0	324	1	1.0255	1	0	1	0	0	0	1	0	0
		185	LNDCQAF	0	283	0	1.0628	1	0	0	0	1	0	1	0	0
9	3	43	SGACNLA	1	326	1	1.0785	1	1	0	0	0	1	0	0	0
		82	SFLCSWL	0	312	1	0.8333	0	0	1	0	0	0	0	0	1
		120	SAVCVTN	1	307	1	1.1553	1	1	0	0	0	1	0	0	0
		152	TEECPLA	0	313	1	1.1795	1	0	1	0	0	0	1	0	0
		176	MLGCIFM	1	284	0	1.0560	1	0	0	1	0	1	0	0	0
		207	GKLCFMF	0	301	1	0.9420	0	0	1	0	0	0	0	0	1
		268	LIICHVI	0	284	0	1.0018	1	0	0	0	1	0	1	0	0
		353	APRCSAR	0	317	1	0.8833	0	0	1	0	0	0	0	0	1
		420	GNQCPSE	0	299	1	1.1035	1	0	1	0	0	0	1	0	0
2	1	284	PWSCQWQ	0	257	0	0.7743	0	0	0	0	1	0	0	0	1
		226	AMAC---	1	284	0	1.0725	1	0	0	1	0	1	0	0	0
18	1	20	SKGCVRT	0	309	1	1.1570	1	0	1	0	0	0	1	0	0
		53	LQACEKV	0	301	1	1.1015	1	0	1	0	0	0	1	0	0
		64	PRFCYHE	0	282	0	0.8283	0	0	0	0	1	0	0	0	1
		75	AGNCRMC	0	281	0	0.9485	0	0	0	0	1	0	0	0	1
		78	CRMCLVE	0	284	0	0.8993	0	0	0	0	1	0	0	0	1
		92	VAACAMP	0	307	1	1.1245	1	0	1	0	0	0	1	0	0
		128	PLDCPIC	0	285	0	1.2238	1	0	0	0	1	0	1	0	0
		131	CPICDQG	0	295	1	1.0980	1	0	1	0	0	0	1	0	0
		137	GGECDLQ	0	307	1	1.0665	1	0	1	0	0	0	1	0	0
		176	MTRCIQC	0	280	0	0.9310	0	0	0	0	1	0	0	0	1
		179	CIQCTRC	0	266	0	1.0755	1	0	0	0	1	0	1	0	0
		182	CTRCIRF	0	282	0	0.9433	0	0	0	0	1	0	0	0	1
		226	IDICPVG	0	300	1	1.2785	1	0	1	0	0	0	1	0	0
		367	DTLCTEE	1	332	1	1.0850	1	1	0	0	0	1	0	0	0
		554	DGGCITR	0	305	1	1.1175	1	0	1	0	0	0	1	0	0
		564	PKDCFIV	0	286	0	1.1478	1	0	0	0	1	0	1	0	0
		710	MAKCVKA	0	297	1	1.0580	1	0	1	0	0	0	1	0	0
		727	PSIC---	0	266	0	1.0380	1	0	0	0	1	0	1	0	0
12	1	125	PGTCKDR	0	296	1	0.9863	0	0	1	0	0	0	0	0	1
		142	VEGCLVG	0	315	1	1.0940	1	0	1	0	0	0	1	0	0
		187	KNACGSG	1	323	1	1.1133	1	1	0	0	0	1	0	0	0
		206	AYICGEE	0	325	1	1.0963	1	0	1	0	0	0	1	0	0
		238	VFGCPTT	0	306	1	1.2050	1	0	1	0	0	0	1	0	0
		255	PTICRRG	0	307	1	1.0210	1	0	1	0	0	0	1	0	0
		286	NNPCTVE	0	289	0	1.1225	1	0	0	0	1	0	1	0	0
		332	KSVCETV	0	296	1	1.0908	1	0	1	0	0	0	1	0	0
		379	HESCGQC	0	292	0	1.0930	1	0	0	0	1	0	1	0	0
		382	CGQCTPC	0	276	0	1.0998	1	0	0	0	1	0	1	0	0
		385	CTPCREG	0	296	1	1.0558	1	0	1	0	0	0	1	0	0
		425	HTICALG	0	317	1	1.0660	1	0	1	0	0	0	1	0	0
4	1	69	VEKCKED	0	306	1	1.0095	1	0	1	0	0	0	1	0	0
		83	FLECRKE	1	299	1	0.9605	0	1	0	0	0	0	0	1	0
		122	EKDCKII	0	293	0	1.1343	1	0	0	0	1	0	1	0	0
		128	IYLCRNA	0	301	1	0.8258	0	0	1	0	0	0	0	0	1
21	1	73	GSICKRA	0	306	1	1.0150	1	0	1	0	0	0	1	0	0
		118	AKDCDEW	1	304	1	1.2000	1	1	0	0	0	1	0	0	0
		222	GWLCRRK	0	304	1	0.8323	0	0	1	0	0	0	0	0	1
		354	LAHCKQN	0	295	1	0.9625	0	0	1	0	0	0	0	0	1
		373	KPDCEER	0	307	1	1.2533	1	0	1	0	0	0	1	0	0
		451	TEGCEIL	0	305	1	1.1968	1	0	1	0	0	0	1	0	0
		496	ERQCFLF	0	288	0	0.8925	0	0	0	0	1	0	0	0	1
		506	LIICTRG	0	301	1	1.1090	1	0	1	0	0	0	1	0	0
		527	LIDCTLL	0	316	1	1.1428	1	0	1	0	0	0	1	0	0
		586	IIQCVDN	0	287	0	1.0595	1	0	0	0	1	0	1	0	0
		592	NIRCNGL	0	288	0	0.9485	0	0	0	0	1	0	0	0	1
		620	SLYCDDV	0	291	0	1.0000	0	0	0	0	1	0	0	0	1
		634	MNSCKVL	0	291	0	1.0310	1	0	0	0	1	0	1	0	0
		764	SLGCSSD	0	318	1	0.9670	0	0	1	0	0	0	0	0	1
		790	GKLCMAS	0	326	1	0.9845	0	0	1	0	0	0	0	0	1
		878	MTTCRDL	0	302	1	0.9785	0	0	1	0	0	0	0	0	1
		970	RVICFLE	0	316	1	1.0173	1	0	1	0	0	0	1	0	0
		1109	ADICRCL	0	299	1	0.8755	0	0	1	0	0	0	0	0	1
		1111	ICRCLHN	0	285	0	0.6480	0	0	0	0	1	0	0	0	1
		1171	LRNCDPP	0	291	0	1.0495	1	0	0	0	1	0	1	0	0
		1175	DPPCVPY	0	292	0	1.1773	1	0	0	0	1	0	1	0	0
6	2	45	VRPCDIS	1	286	0	1.0153	1	0	0	1	0	1	0	0	0
		57	SHGCVSK	1	309	1	1.0815	1	1	0	0	0	1	0	0	0
		117	EGVCDND	0	298	1	0.9763	0	0	1	0	0	0	0	0	1
		147	MDSCVAT	0	288	0	1.1680	1	0	0	0	1	0	1	0	0
		207	QDSCRLS	0	301	1	1.0298	1	0	1	0	0	0	1	0	0
		239	PLECPFE	0	301	1	1.1478	1	0	1	0	0	0	1	0	0
4	1	67	IEICGHK	0	313	1	1.0918	1	0	1	0	0	0	1	0	0
		95	QIGCTLN	1	308	1	1.1095	1	1	0	0	0	1	0	0	0
		137	VEICAEL	0	316	1	1.1353	1	0	1	0	0	0	1	0	0
		280	IVICQYM	0	278	0	0.9550	0	0	0	0	1	0	0	0	1
3	1	87	HNLCGET	0	308	1	1.0848	1	0	1	0	0	0	1	0	0
		115	ARVCYSP	1	296	1	0.8720	0	1	0	0	0	0	0	1	0
		174	EPKCLDA	0	317	1	0.9438	0	0	1	0	0	0	0	0	1
9	3	22	KPECTEE	0	312	1	1.1803	1	0	1	0	0	0	1	0	0
		37	PAECVSQ	0	291	0	1.1568	1	0	0	0	1	0	1	0	0
		61	RLQCSLD	0	309	1	0.8993	0	0	1	0	0	0	0	0	1
		69	HEICLQD	0	297	1	1.0270	1	0	1	0	0	0	1	0	0
		223	RELCSLN	0	329	1	0.9218	0	0	1	0	0	0	0	0	1
		338	ARDCISW	0	287	0	1.0125	1	0	0	0	1	0	1	0	0
		388	DMICKVQ	1	286	0	1.0153	1	0	0	1	0	1	0	0	0
		401	KFVCDLK	1	310	1	0.9913	0	1	0	0	0	0	0	1	0
		421	VTECEQK	1	312	1	1.1560	1	1	0	0	0	1	0	0	0
5	2	66	GKTCRVV	0	295	1	1.0180	1	0	1	0	0	0	1	0	0
		182	DPSCLFP	1	300	1	1.0038	1	1	0	0	0	1	0	0	0
		187	FPACRDY	1	302	1	1.0398	1	1	0	0	0	1	0	0	0
		202	TPPCEEC	0	290	0	1.1865	1	0	0	0	1	0	1	0	0
		205	CEECIVW	0	270	0	1.1303	1	0	0	0	1	0	1	0	0
5	1	16	GEDCGPA	1	323	1	1.2430	1	1	0	0	0	1	0	0	0
		91	IIECNDG	0	285	0	1.0963	1	0	0	0	1	0	1	0	0
		169	LTYCNLT	0	302	1	1.0403	1	0	1	0	0	0	1	0	0
		208	ENICTEV	0	296	1	1.1333	1	0	1	0	0	0	1	0	0
		220	PADCRYY	0	279	0	1.0960	1	0	0	0	1	0	1	0	0
8	1	135	GAGCDPE	0	319	1	1.2260	1	0	1	0	0	0	1	0	0
		152	HLACEQG	0	310	1	1.1168	1	0	1	0	0	0	1	0	0
		156	EQGCLAS	0	315	1	1.0300	1	0	1	0	0	0	1	0	0
		167	TQSCTTP	0	290	0	1.0665	1	0	0	0	1	0	1	0	0
		186	GHTCLHL	1	302	1	0.9388	0	1	0	0	0	0	0	1	0
		215	QEPCNGR	0	283	0	1.1020	1	0	0	0	1	0	1	0	0
		239	LLKCGAD	0	322	1	1.0015	1	0	1	0	0	0	1	0	0
		308	YDDCVFG	0	292	0	1.2490	1	0	0	0	1	0	1	0	0
36	1	86	SPPCPST	0	301	1	1.1623	1	0	1	0	0	0	1	0	0
		120	ASRCGSH	0	303	1	0.9115	0	0	1	0	0	0	0	0	1
		183	KATCMPA	0	301	1	1.1218	1	0	1	0	0	0	1	0	0
		337	PQNCSCG	0	279	0	0.7698	0	0	0	0	1	0	0	0	1
		339	NCSCGRG	0	297	1	0.8963	0	0	1	0	0	0	0	0	1
		345	GTFCIHL	0	306	1	0.9695	0	0	1	0	0	0	0	0	1
		408	MSNCHTL	0	284	0	0.9820	0	0	0	0	1	0	0	0	1
		433	EQMCPIC	0	266	0	1.1095	1	0	0	0	1	0	1	0	0
		436	CPICLLG	0	311	1	1.0100	1	0	1	0	0	0	1	0	0
		449	LTVCEDG	0	314	1	1.0843	1	0	1	0	0	0	1	0	0
		453	EDGCRNK	0	299	1	1.0613	1	0	1	0	0	0	1	0	0
		461	HHHCMSI	0	268	0	0.8488	0	0	0	0	1	0	0	0	1
		469	AEECRRN	0	300	1	1.0470	1	0	1	0	0	0	1	0	0
		478	PLICPLC	0	304	1	1.1033	1	0	1	0	0	0	1	0	0
		481	CPLCRSK	0	308	1	0.9285	0	0	1	0	0	0	0	0	1
		562	LVGCLFS	0	313	1	1.0445	1	0	1	0	0	0	1	0	0
		627	EAFCSVL	0	310	1	1.0063	1	0	1	0	0	0	1	0	0
		634	SIVCADP	0	297	1	1.0355	1	0	1	0	0	0	1	0	0
		658	YTPCHSL	0	306	1	0.9550	0	0	1	0	0	0	0	0	1
		682	LVKCADA	0	308	1	0.9860	0	0	1	0	0	0	0	0	1
		701	LELCKGQ	0	313	1	0.9865	0	0	1	0	0	0	0	0	1
		731	VLSCILG	0	310	1	0.9735	0	0	1	0	0	0	0	0	1
		750	GRLCLID	0	305	1	0.8853	0	0	1	0	0	0	0	0	1
		948	HSQCLNS	0	283	0	0.8993	0	0	0	0	1	0	0	0	1
		968	SAPCSSA	0	309	1	1.0293	1	0	1	0	0	0	1	0	0
		993	FVPCKIP	0	282	0	1.0575	1	0	0	0	1	0	1	0	0
		1014	QRTCSEN	0	297	1	0.9280	0	0	1	0	0	0	0	0	1
		1072	ASQCDDS	0	299	1	1.0058	1	0	1	0	0	0	1	0	0
		1101	EDKCRLD	0	303	1	0.9788	0	0	1	0	0	0	0	0	1
		1158	NQKCKEK	0	294	0	0.9650	0	0	0	0	1	0	0	0	1
		1238	FSSCYQA	1	290	0	0.9728	0	0	0	1	0	0	0	1	0
		1295	GATCEKS	0	306	1	1.1368	1	0	1	0	0	0	1	0	0
		1411	GRSCDVW	0	285	0	0.9895	0	0	0	0	1	0	0	0	1
		1418	SVGCAII	0	294	0	1.1395	1	0	0	0	1	0	1	0	0
		1425	EMACAKP	0	309	1	1.0460	1	0	1	0	0	0	1	0	0
		1469	ALRCLEL	0	322	1	0.8770	0	0	1	0	0	0	0	0	1
4	1	13	NWKCNGT	0	273	0	0.8945	0	0	0	0	1	0	0	0	1
		126	AVVCFGE	0	313	1	1.0128	1	0	1	0	0	0	1	0	0
		196	KDTCGEK	0	313	1	1.2150	1	0	1	0	0	0	1	0	0
		217	TENCSSL	1	308	1	0.9928	0	1	0	0	0	0	0	1	0
18	1	89	NTACVTK	1	331	1	1.1800	1	1	0	0	0	1	0	0	0
		189	AHRCCCV	0	273	0	0.5238	0	0	0	0	1	0	0	0	1
		190	HRCCCVA	0	273	0	0.6600	0	0	0	0	1	0	0	0	1
		191	RCCCVAD	0	288	0	0.7385	0	0	0	0	1	0	0	0	1
		231	NGECRGV	0	287	0	1.0155	1	0	0	0	1	0	1	0	0
		238	IALCIED	0	309	1	1.1005	1	0	1	0	0	0	1	0	0
		266	YFSCTSA	0	300	1	1.0113	1	0	1	0	0	0	1	0	0
		287	GLPCQDL	0	297	1	0.9365	0	0	1	0	0	0	0	0	1
		305	GAGCLIT	0	302	1	1.1348	1	0	1	0	0	0	1	0	0
		311	TEGCRGE	0	310	1	1.0533	1	0	1	0	0	0	1	0	0
		357	GRGCGPE	0	324	1	1.1033	1	0	1	0	0	0	1	0	0
		438	LYACGEA	0	331	1	1.1318	1	0	1	0	0	0	1	0	0
		443	EAACASV	0	315	1	1.1450	1	0	1	0	0	0	1	0	0
		467	GRACALS	0	327	1	0.9965	0	0	1	0	0	0	0	0	1
		475	EESCRPG	0	304	1	1.0383	1	0	1	0	0	0	1	0	0
		536	QEGCGKI	0	308	1	1.1330	1	0	1	0	0	0	1	0	0
		574	LMLCALQ	0	311	1	0.9468	0	0	1	0	0	0	0	0	1
		654	EADCATV	0	304	1	1.2368	1	0	1	0	0	0	1	0	0
8	3	12	SSLCRAS	0	318	1	0.9190	0	0	1	0	0	0	0	0	1
		113	AVKCATI	1	306	1	1.0308	1	1	0	0	0	1	0	0	0
		154	PIICKNI	1	282	0	0.9798	0	0	0	1	0	0	0	1	0
		235	AHSCFQY	0	288	0	0.9868	0	0	0	0	1	0	0	0	1
		308	VWACKNY	1	290	0	0.8960	0	0	0	1	0	0	0	1	0
		336	VLVCPDG	0	308	1	1.0795	1	0	1	0	0	0	1	0	0
		402	EKVCVQT	0	302	1	1.0738	1	0	1	0	0	0	1	0	0
		418	LAGCIHG	0	301	1	1.1278	1	0	1	0	0	0	1	0	0
1	1	239	KRECGLH	1	304	1	1.0138	1	1	0	0	0	1	0	0	0
18	1	76	LRRCFFW	0	273	0	0.8035	0	0	0	0	1	0	0	0	1
		128	IGLCLLF	0	321	1	0.9148	0	0	1	0	0	0	0	0	1
		225	SAFCGLG	0	318	1	1.0633	1	0	1	0	0	0	1	0	0
		276	KAYCWEE	0	291	0	1.1030	1	0	0	0	1	0	1	0	0
		343	ISFCIVL	0	291	0	0.9895	0	0	0	0	1	0	0	0	1
		491	ISFCSQF	0	285	0	0.8918	0	0	0	0	1	0	0	0	1
		524	IKACQLE	0	323	1	1.0048	1	0	1	0	0	0	1	0	0
		590	FESCVCK	0	294	0	0.8835	0	0	0	0	1	0	0	0	1
		592	SCVCKLM	0	297	1	0.7753	0	0	1	0	0	0	0	0	1
		647	LMGCDSF	0	293	0	1.0443	1	0	0	0	1	0	1	0	0
		832	LKECFFD	0	294	0	1.0718	1	0	0	0	1	0	1	0	0
		866	LIWCLVI	0	283	0	0.9198	0	0	0	0	1	0	0	0	1
		1344	DGGCVLS	1	323	1	1.1005	1	1	0	0	0	1	0	0	0
		1355	QLMCLAR	0	298	1	0.9345	0	0	1	0	0	0	0	0	1
		1395	FADCTVI	0	289	0	1.2493	1	0	0	0	1	0	1	0	0
		1400	VILCEHR	0	303	1	1.0345	1	0	1	0	0	0	1	0	0
		1410	MLECQQF	0	269	0	0.9708	0	0	0	0	1	0	0	0	1
		1458	SSKCKSK	0	306	1	0.9000	0	0	1	0	0	0	0	0	1
12	2	41	SEACVFP	0	312	1	1.1458	1	0	1	0	0	0	1	0	0
		118	QPSCYRG	0	296	1	1.0313	1	0	1	0	0	0	1	0	0
		133	ENTCPLP	0	305	1	1.1213	1	0	1	0	0	0	1	0	0
		291	SPSCTRE	0	312	1	1.0975	1	0	1	0	0	0	1	0	0
		489	SKECASG	0	307	1	1.0848	1	0	1	0	0	0	1	0	0
		633	RDYCSQM	0	286	0	1.0500	1	0	0	0	1	0	1	0	0
		644	VDACVTD	1	315	1	1.2508	1	1	0	0	0	1	0	0	0
		691	KLKCVII	0	290	0	1.0123	1	0	0	0	1	0	1	0	0
		698	SPNCEKI	0	293	0	1.1273	1	0	0	0	1	0	1	0	0
		719	DYACEQN	0	306	1	1.1013	1	0	1	0	0	0	1	0	0
		803	GPSCPAE	1	323	1	1.1700	1	1	0	0	0	1	0	0	0
		834	YSGCTLE	0	318	1	1.0780	1	0	1	0	0	0	1	0	0
7	1	323	ASSCSLL	0	326	1	0.9185	0	0	1	0	0	0	0	0	1
		353	LQKCHEL	0	295	1	0.9018	0	0	1	0	0	0	0	0	1
		516	GSRCVKP	0	295	1	0.9090	0	0	1	0	0	0	0	0	1
		560	TILCWSF	0	288	0	0.9455	0	0	0	0	1	0	0	0	1
		643	THMCYCE	0	274	0	0.7398	0	0	0	0	1	0	0	0	1
		645	MCYCEFN	1	266	0	0.8933	0	0	0	1	0	0	0	1	0
		726	NPDCGLK	0	325	1	1.1718	1	0	1	0	0	0	1	0	0
4	2	57	YEACMSL	0	319	1	1.0513	1	0	1	0	0	0	1	0	0
		180	QFSCFNP	0	281	0	0.9333	0	0	0	0	1	0	0	0	1
		185	NPKCLLP	1	313	1	0.9328	0	1	0	0	0	0	0	1	0
		219	EPICISE	1	312	1	1.0560	1	1	0	0	0	1	0	0	0
28	1	53	KYKCEKC	0	287	0	0.9660	0	0	0	0	1	0	0	0	1
		56	CEKCHLV	0	287	0	0.8785	0	0	0	0	1	0	0	0	1
		61	LVLCSPK	0	328	1	0.9843	0	0	1	0	0	0	0	0	1
		68	QTECGHR	0	308	1	1.1148	1	0	1	0	0	0	1	0	0
		73	HRFCESC	0	271	0	0.9245	0	0	0	0	1	0	0	0	1
		76	CESCMAA	0	296	1	1.0263	1	0	1	0	0	0	1	0	0
		88	SPKCTAC	0	303	1	1.0455	1	0	1	0	0	0	1	0	0
		91	CTACQES	0	312	1	1.0763	1	0	1	0	0	0	1	0	0
		105	KDNCCKR	0	279	0	0.9703	0	0	0	0	1	0	0	0	1
		106	DNCCKRE	0	290	0	0.8613	0	0	0	0	1	0	0	0	1
		117	QIYCRNE	0	280	0	0.9203	0	0	0	0	1	0	0	0	1
		124	SRGCAEQ	0	302	1	1.0650	1	0	1	0	0	0	1	0	0
		141	KNDCHFE	0	288	0	1.0293	1	0	0	0	1	0	1	0	0
		148	ELPCVRP	0	300	1	1.0770	1	0	1	0	0	0	1	0	0
		153	RPDCKEK	0	314	1	1.1628	1	0	1	0	0	0	1	0	0
		170	EKACKYR	0	314	1	1.0450	1	0	1	0	0	0	1	0	0
		177	EATCSHC	0	292	0	1.0068	1	0	0	0	1	0	1	0	0
		180	CSHCKSQ	0	276	0	0.8533	0	0	0	0	1	0	0	0	1
		197	DTDCPCV	0	299	1	1.0425	1	0	1	0	0	0	1	0	0
		199	DCPCVVV	0	278	0	0.9383	0	0	0	0	1	0	0	0	1
		204	VVSCPHK	0	304	1	1.1095	1	0	1	0	0	0	1	0	0
		208	PHKCSVQ	0	291	0	0.9185	0	0	0	0	1	0	0	0	1
		225	LSECVNA	0	294	0	1.0440	1	0	0	0	1	0	1	0	0
		232	PSTCSFK	0	296	1	0.9470	0	0	1	0	0	0	0	0	1
		239	RYGCVFQ	0	292	0	1.0793	1	0	0	0	1	0	1	0	0
		296	NQICSFE	0	293	0	0.9600	0	0	0	0	1	0	0	0	1
		455	YKMCARV	1	288	0	1.0460	1	0	0	1	0	1	0	0	0
		534	ASGCPVF	0	304	1	1.2058	1	0	1	0	0	0	1	0	0
30	1	6	LLNCENS	0	297	1	1.0370	1	0	1	0	0	0	1	0	0
		10	ENSCGSS	0	313	1	1.0515	1	0	1	0	0	0	1	0	0
		19	ESDCCVA	0	295	1	0.9738	0	0	1	0	0	0	0	0	1
		20	SDCCVAM	0	291	0	1.0168	1	0	0	0	1	0	1	0	0
		27	ASSCSAV	0	310	1	0.9533	0	0	1	0	0	0	0	0	1
		70	KYECPIC	0	277	0	1.1633	1	0	0	0	1	0	1	0	0
		73	CPICLMA	0	296	1	0.9875	0	0	1	0	0	0	0	0	1
		85	QTPCGHR	0	306	1	1.0930	1	0	1	0	0	0	1	0	0
		90	HRFCKAC	0	277	0	0.8708	0	0	0	0	1	0	0	0	1
		93	CKACIIK	0	299	1	1.1328	1	0	1	0	0	0	1	0	0
		105	GHKCPVD	0	298	1	1.0890	1	0	1	0	0	0	1	0	0
		134	MVKCPNE	0	294	0	1.0315	1	0	0	0	1	0	1	0	0
		139	NEGCLHK	0	308	1	1.0358	1	0	1	0	0	0	1	0	0
		155	QAHCEFA	0	289	0	1.0495	1	0	0	0	1	0	1	0	0
		162	LMDCPQC	0	285	0	1.1900	1	0	0	0	1	0	1	0	0
		165	CPQCQRP	0	272	0	0.9833	0	0	0	0	1	0	0	0	1
		182	LKDCPRR	0	307	1	1.2550	1	0	1	0	0	0	1	0	0
		189	QVSCDNC	0	279	0	0.9955	0	0	0	0	1	0	0	0	1
		192	CDNCAAS	0	290	0	1.1818	1	0	0	0	1	0	1	0	0
		208	DQNCPLA	0	298	1	1.1208	1	0	1	0	0	0	1	0	0
		215	NVICEYC	0	280	0	1.0900	1	0	0	0	1	0	1	0	0
		218	CEYCNTI	0	271	0	1.0975	1	0	0	0	1	0	1	0	0
		235	DLDCPTA	0	314	1	1.2285	1	0	1	0	0	0	1	0	0
		242	PIPCTFS	0	287	0	1.0960	1	0	0	0	1	0	1	0	0
		249	TFGCHEK	0	300	1	1.0178	1	0	1	0	0	0	1	0	0
		349	AQQCNGI	0	274	0	1.0213	1	0	0	0	1	0	1	0	0
		366	HLKCQEE	0	295	1	0.9133	0	0	1	0	0	0	0	0	1
		390	YKLCMRL	1	318	1	0.9855	0	1	0	0	0	0	0	1	0
		403	AQRCANY	0	278	0	0.8495	0	0	0	0	1	0	0	0	1
		497	LVRCEVS	0	302	1	1.0060	1	0	1	0	0	0	1	0	0
5	2	25	TAACIAD	1	313	1	1.1658	1	1	0	0	0	1	0	0	0
		191	IVNCAEL	0	305	1	1.1303	1	0	1	0	0	0	1	0	0
		216	DLPCHFT	0	278	0	0.9268	0	0	0	0	1	0	0	0	1
		227	AGFCTTV	0	303	1	1.0348	1	0	1	0	0	0	1	0	0
		256	AGHCALT	1	310	1	0.9175	0	1	0	0	0	0	0	1	0
7	2	25	TAACFAD	1	316	1	1.1468	1	1	0	0	0	1	0	0	0
		121	LAGCTTG	0	315	1	1.2175	1	0	1	0	0	0	1	0	0
		130	AVTCAQP	0	303	1	1.0580	1	0	1	0	0	0	1	0	0
		190	IVNCAEM	0	292	0	1.1303	1	0	0	0	1	0	1	0	0
		215	NFPCHFV	0	266	0	0.9365	0	0	0	0	1	0	0	0	1
		226	AGFCATV	0	304	1	1.0208	1	0	1	0	0	0	1	0	0
		255	PLHCMLK	1	303	1	0.8420	0	1	0	0	0	0	0	1	0
5	1	26	RDLCRLF	0	305	1	0.9933	0	0	1	0	0	0	0	0	1
		122	RDVCTEL	0	306	1	1.1838	1	0	1	0	0	0	1	0	0
		150	LKSCSPE	0	321	1	1.0308	1	0	1	0	0	0	1	0	0
		226	LNACCPG	0	305	1	0.9870	0	0	1	0	0	0	0	0	1
		227	NACCPGW	1	280	0	1.0518	1	0	0	1	0	1	0	0	0
11	2	117	DYICKNG	0	291	0	0.9208	0	0	0	0	1	0	0	0	1
		141	VDYCHRH	0	271	0	1.0335	1	0	0	0	1	0	1	0	0
		185	RTSCGSP	0	322	1	1.0660	1	0	1	0	0	0	1	0	0
		220	ALLCGTL	0	346	1	1.0370	1	0	1	0	0	0	1	0	0
		238	KKICDGI	0	301	1	1.0930	1	0	1	0	0	0	1	0	0
		308	KEVCEKF	1	294	0	1.0758	1	0	0	1	0	1	0	0	0
		313	KFECSEE	1	309	1	1.0348	1	1	0	0	0	1	0	0	0
		321	VLSCLYN	0	302	1	0.9213	0	0	1	0	0	0	0	0	1
		425	AEVCRAI	0	303	1	0.9868	0	0	1	0	0	0	0	0	1
		503	YRSCQRS	0	286	0	0.8775	0	0	0	0	1	0	0	0	1
		550	FEMCANL	0	289	0	0.9845	0	0	0	0	1	0	0	0	1
5	1	4	MDVCVRL	0	293	0	1.1605	1	0	0	0	1	0	1	0	0
		49	AEFCRID	0	288	0	0.9613	0	0	0	0	1	0	0	0	1
		56	KPLCHSE	1	318	1	0.8975	0	1	0	0	0	0	0	1	0
		227	VGGCWFA	0	298	1	1.0488	1	0	1	0	0	0	1	0	0
		437	EILCGFQ	0	312	1	1.0448	1	0	1	0	0	0	1	0	0
10	1	50	AIKCIAK	0	310	1	1.0008	1	0	1	0	0	0	1	0	0
		179	STACGTP	1	342	1	1.1855	1	1	0	0	0	1	0	0	0
		201	AVDCWSI	0	290	0	1.0708	1	0	0	0	1	0	1	0	0
		213	ILLCGYP	0	318	1	0.9770	0	0	1	0	0	0	0	0	1
		267	RFTCEQA	0	296	1	1.0733	1	0	1	0	0	0	1	0	0
		349	AAGCCCR	0	294	0	0.7895	0	0	0	0	1	0	0	0	1
		350	AGCCCRD	0	291	0	0.7220	0	0	0	0	1	0	0	0	1
		351	GCCCRDC	0	270	0	0.6113	0	0	0	0	1	0	0	0	1
		354	CRDCCVE	0	281	0	0.9070	0	0	0	0	1	0	0	0	1
		355	RDCCVEP	0	290	0	1.0498	1	0	0	0	1	0	1	0	0
4	2	165	GASCVHF	0	291	0	1.1040	1	0	0	0	1	0	1	0	0
		178	AKKCGHL	1	326	1	1.0093	1	1	0	0	0	1	0	0	0
		247	GFYCVRG	1	292	0	1.0568	1	0	0	1	0	1	0	0	0
		301	AYNCSPS	0	309	1	1.0053	1	0	1	0	0	0	1	0	0
4	2	15	RGRCAAL	0	314	1	0.9338	0	0	1	0	0	0	0	0	1
		48	KASCLYG	1	301	1	1.0170	1	1	0	0	0	1	0	0	0
		102	DLRCKYI	1	284	0	0.8205	0	0	0	1	0	0	0	1	0
		170	APGCLDA	0	327	1	1.0573	1	0	1	0	0	0	1	0	0
1	1	57	EIVCSSD	1	305	1	0.9395	0	1	0	0	0	0	0	1	0
7	4	23	RYDCDCD	1	286	0	0.8898	0	0	0	1	0	0	0	1	0
		25	DCDCDCA	1	285	0	0.7480	0	0	0	1	0	0	0	1	0
		27	DCDCADF	1	281	0	0.9390	0	0	0	1	0	0	0	1	0
		37	LSRCNSI	0	280	0	0.8848	0	0	0	0	1	0	0	0	1
		83	LSSCRAV	1	295	1	0.9555	0	1	0	0	0	0	0	1	0
		115	TEDCPSI	0	297	1	1.2225	1	0	1	0	0	0	1	0	0
		130	IHSCKVL	0	300	1	1.0040	1	0	1	0	0	0	1	0	0
3	1	49	TPTCSSS	1	312	1	0.9713	0	1	0	0	0	0	0	1	0
		180	KPGCPFC	0	299	1	1.2178	1	0	1	0	0	0	1	0	0
		182	CPFCAKA	0	293	0	0.9985	0	0	0	0	1	0	0	0	1
7	6	177	LDKCHHL	1	293	0	0.9438	0	0	0	1	0	0	0	1	0
		249	THACREH	1	297	1	1.0470	1	1	0	0	0	1	0	0	0
		263	ERYCGYR	1	291	0	0.9578	0	0	0	1	0	0	0	1	0
		311	VFQCTQY	0	278	0	1.0295	1	0	0	0	1	0	1	0	0
		329	EPDCCHE	1	301	1	0.9618	0	1	0	0	0	0	0	1	0
		330	PDCCHEL	1	287	0	0.9153	0	0	0	1	0	0	0	1	0
		380	FGLCKQN	1	311	1	0.9538	0	1	0	0	0	0	0	1	0
22	5	237	GYRCEVS	0	298	1	0.9540	0	0	1	0	0	0	0	0	1
		248	FDSCNFN	0	277	0	1.1320	1	0	0	0	1	0	1	0	0
		341	VEACHRP	0	307	1	1.0270	1	0	1	0	0	0	1	0	0
		422	ISQCSLA	0	307	1	0.9113	0	0	1	0	0	0	0	0	1
		432	AYQCVVG	1	296	1	1.0438	1	1	0	0	0	1	0	0	0
		439	GEKCSTE	0	322	1	0.9630	0	0	1	0	0	0	0	0	1
		471	EFECEVS	0	299	1	1.1463	1	0	1	0	0	0	1	0	0
		562	VFKCEVS	1	301	1	1.0445	1	1	0	0	0	1	0	0	0
		619	GFACNLS	0	319	1	1.0625	1	0	1	0	0	0	1	0	0
		647	HLDCPGS	0	305	1	1.2030	1	0	1	0	0	0	1	0	0
		715	KLLCETE	1	328	1	1.0508	1	1	0	0	0	1	0	0	0
		784	EDSCTVQ	0	292	0	1.1788	1	0	0	0	1	0	1	0	0
		905	VEYCQEG	0	288	0	1.0150	1	0	0	0	1	0	1	0	0
		909	QEGCSEW	0	302	1	1.0885	1	0	1	0	0	0	1	0	0
		1120	RTHCVVS	0	310	1	1.0190	1	0	1	0	0	0	1	0	0
		1197	AILCCAV	0	308	1	0.8535	0	0	1	0	0	0	0	0	1
		1198	ILCCAVR	0	292	0	0.8925	0	0	0	0	1	0	0	0	1
		1227	RMFCKQG	0	286	0	0.9080	0	0	0	0	1	0	0	0	1
		1240	RKPCPYD	0	294	0	1.1483	1	0	0	0	1	0	1	0	0
		1249	VYVCRAT	0	294	0	0.9195	0	0	0	0	1	0	0	0	1
		1260	EAQCECR	1	284	0	0.9395	0	0	0	1	0	0	0	1	0
		1262	QCECRLE	1	295	1	0.8023	0	1	0	0	0	0	0	1	0
7	2	45	FYGCLAG	1	311	1	1.0073	1	1	0	0	0	1	0	0	0
		126	FEDCGNV	0	297	1	1.1343	1	0	1	0	0	0	1	0	0
		149	RKVCRFK	0	299	1	0.9668	0	0	1	0	0	0	0	0	1
		159	LGNCSGL	0	314	1	0.9990	0	0	1	0	0	0	0	0	1
		175	GKPCIII	0	281	0	1.1000	1	0	0	0	1	0	1	0	0
		214	PVQCTGK	1	295	1	1.0630	1	1	0	0	0	1	0	0	0
		277	RVECKAY	0	296	1	1.0630	1	0	1	0	0	0	1	0	0
8	1	61	NSVCYDS	0	290	0	0.9518	0	0	0	0	1	0	0	0	1
		103	GNVCSLS	0	316	1	0.9338	0	0	1	0	0	0	0	0	1
		196	FISCSND	1	290	0	0.9190	0	0	0	1	0	0	0	1	0
		225	FVYCIKL	0	291	0	1.0100	1	0	0	0	1	0	1	0	0
		237	IVSCGED	0	312	1	1.1220	1	0	1	0	0	0	1	0	0
		269	SVDCMSN	0	299	1	1.0700	1	0	1	0	0	0	1	0	0
		579	LVNCFNN	0	287	0	0.9965	0	0	0	0	1	0	0	0	1
		663	YQECEEA	0	293	0	1.1573	1	0	0	0	1	0	1	0	0
5	1	21	DKICDQV	0	297	1	1.0863	1	0	1	0	0	0	1	0	0
		32	LDACLAE	0	330	1	1.1430	1	0	1	0	0	0	1	0	0
		43	KVACETA	0	325	1	1.1855	1	0	1	0	0	0	1	0	0
		91	YKTCNVL	1	300	1	1.1003	1	1	0	0	0	1	0	0	0
		298	AGLCKRV	0	318	1	0.9660	0	0	1	0	0	0	0	0	1
9	4	66	SHLCDPE	1	317	1	1.0400	1	1	0	0	0	1	0	0	0
		123	SIHCDHL	0	295	1	0.9318	0	0	1	0	0	0	0	0	1
		164	LESCAKR	1	302	1	1.0423	1	1	0	0	0	1	0	0	0
		274	TLSCTGM	0	297	1	1.0338	1	0	1	0	0	0	1	0	0
		281	ATICNMG	0	305	1	1.0450	1	0	1	0	0	0	1	0	0
		285	IGSCTNS	0	300	1	0.9983	0	0	1	0	0	0	0	0	1
		448	ANACGPC	1	318	1	1.1930	1	1	0	0	0	1	0	0	0
		451	CGPCIGQ	1	278	0	1.0585	1	0	0	1	0	1	0	0	0
		595	EGKCTTD	0	310	1	1.0340	1	0	1	0	0	0	1	0	0
8	1	11	ATFCIQN	1	305	1	0.9970	0	1	0	0	0	0	0	1	0
		15	AQWCQRE	0	279	0	0.8360	0	0	0	0	1	0	0	0	1
		191	LIDCGVK	0	314	1	1.2113	1	0	1	0	0	0	1	0	0
		200	IRCLVK	0	290	0	0.8073	0	0	0	0	1	0	0	0	1
		239	PELCQAT	0	302	1	0.9465	0	0	1	0	0	0	0	0	1
		257	VYDCIPI	0	287	0	1.1315	1	0	0	0	1	0	1	0	0
		264	FGICLGH	0	299	1	1.0078	1	0	1	0	0	0	1	0	0
		300	TGQCHIT	0	272	0	0.9473	0	0	0	0	1	0	0	0	1
2	2	25	IMNCADN	1	284	0	1.0308	1	0	0	1	0	1	0	0	0
		122	GKECADL	1	312	1	1.0978	1	1	0	0	0	1	0	0	0
8	1	71	ASVCDRD	0	301	1	1.0293	1	0	1	0	0	0	1	0	0
		100	HSHCMKL	0	285	0	0.8550	0	0	0	0	1	0	0	0	1
		129	DPACSYN	0	316	1	1.0223	1	0	1	0	0	0	1	0	0
		215	YFNCGDE	0	305	1	1.0750	1	0	1	0	0	0	1	0	0
		234	YSWCGES	0	302	1	0.9940	0	0	1	0	0	0	0	0	1
		265	EFGCNQV	1	290	0	1.0868	1	0	0	1	0	1	0	0	0
		347	YSTCPDY	0	287	0	1.1085	1	0	0	0	1	0	1	0	0
		391	QQSCDAK	0	296	1	1.0320	1	0	1	0	0	0	1	0	0
14	3	74	YESCSRD	0	304	1	0.9940	0	0	1	0	0	0	0	0	1
		103	HSECMKA	0	285	0	1.0035	1	0	0	0	1	0	1	0	0
		216	YFACGDD	1	318	1	1.1003	1	1	0	0	0	1	0	0	0
		234	YEWCGKS	1	304	1	0.9670	0	1	0	0	0	0	0	1	0
		265	EYGCNEV	0	295	1	1.1058	1	0	1	0	0	0	1	0	0
		347	DVACPAT	0	318	1	1.2100	1	0	1	0	0	0	1	0	0
		370	GGLCSCM	0	311	1	0.7153	0	0	1	0	0	0	0	0	1
		372	LCSCMNA	0	285	0	0.7515	0	0	0	0	1	0	0	0	1
		379	ANSCVVS	0	305	1	1.1023	1	0	1	0	0	0	1	0	0
		398	NWICNEV	0	275	0	1.0093	1	0	0	0	1	0	1	0	0
		403	EVDCSGI	0	304	1	1.0690	1	0	1	0	0	0	1	0	0
		421	YSFCTPK	1	296	1	1.0430	1	1	0	0	0	1	0	0	0
		445	KSDCSFS	0	303	1	1.0343	1	0	1	0	0	0	1	0	0
		462	QASCSSA	0	308	1	1.0003	1	0	1	0	0	0	1	0	0
9	2	54	PAHCMSH	0	279	0	0.9358	0	0	0	0	1	0	0	0	1
		202	VALCGLF	0	326	1	1.0770	1	0	1	0	0	0	1	0	0
		340	LVSCTNS	1	300	1	1.0090	1	1	0	0	0	1	0	0	0
		366	DVVCPTG	1	307	1	1.1608	1	1	0	0	0	1	0	0	0
		400	KAGCIPL	0	313	1	1.2095	1	0	1	0	0	0	1	0	0
		407	PSGCGPC	0	303	1	1.1700	1	0	1	0	0	0	1	0	0
		410	CGPCIGL	0	291	0	1.0585	1	0	0	0	1	0	1	0	0
		519	LVLCDAD	0	320	1	1.0248	1	0	1	0	0	0	1	0	0
		549	AQVCMEN	0	294	0	1.0063	1	0	0	0	1	0	1	0	0
7	2	242	VTLCGDA	0	340	1	1.0425	1	0	1	0	0	0	1	0	0
		321	LHACLRE	0	321	1	1.0318	1	0	1	0	0	0	1	0	0
		365	TEHCQGA	0	288	0	0.8808	0	0	0	0	1	0	0	0	1
		420	ATACAKF	1	326	1	1.1025	1	1	0	0	0	1	0	0	0
		427	GLTCTVF	0	295	1	1.0663	1	0	1	0	0	0	1	0	0
		528	VVACVGG	1	320	1	1.1408	1	1	0	0	0	1	0	0	0
		657	YGACELA	0	331	1	1.1190	1	0	1	0	0	0	1	0	0
5	2	147	SGACKSA	1	327	1	1.0265	1	1	0	0	0	1	0	0	0
		173	GTDCNQV	1	300	1	1.1605	1	1	0	0	0	1	0	0	0
		275	PELCDYS	0	309	1	1.0010	1	0	1	0	0	0	1	0	0
		313	WTACDGK	0	323	1	1.1323	1	0	1	0	0	0	1	0	0
		354	TSSCGAD	0	310	1	1.0645	1	0	1	0	0	0	1	0	0
4	4	187	NLGCEEK	1	313	1	1.1618	1	1	0	0	0	1	0	0	0
		213	RGKCPFG	1	303	1	1.0718	1	1	0	0	0	1	0	0	0
		470	LDRCYHQ	1	278	0	0.9380	0	0	0	1	0	0	0	1	0
		475	HQLCDDV	1	288	0	0.9718	0	0	0	1	0	0	0	1	0
10	1	59	SSCVNK	0	284	0	0.8528	0	0	0	0	1	0	0	0	1
		80	IIFCIKV	0	279	0	0.9678	0	0	0	0	1	0	0	0	1
		261	HLHCTYG	0	284	0	0.9015	0	0	0	0	1	0	0	0	1
		447	FYNCLFW	0	273	0	0.9665	0	0	0	0	1	0	0	0	1
		461	VIVCDPD	0	298	1	1.1028	1	0	1	0	0	0	1	0	0
		469	NKICERD	0	299	1	1.1400	1	0	1	0	0	0	1	0	0
		482	FQLCQSM	0	283	0	0.8653	0	0	0	0	1	0	0	0	1
		487	SMECLNN	0	288	0	0.9390	0	0	0	0	1	0	0	0	1
		498	SQNCDNV	0	273	0	1.0028	1	0	0	0	1	0	1	0	0
		645	GVLCYIK	1	307	1	0.9883	0	1	0	0	0	0	0	1	0
2	1	159	GDGCLQE	0	315	1	1.1325	1	0	1	0	0	0	1	0	0
		622	ATTCWGK	1	310	1	1.0295	1	1	0	0	0	1	0	0	0
6	1	31	WKTCVLQ	1	298	1	1.0673	1	1	0	0	0	1	0	0	0
		116	GNTCVGQ	0	291	0	1.0868	1	0	0	0	1	0	1	0	0
		129	YSWCPAI	0	285	0	1.0203	1	0	0	0	1	0	1	0	0
		284	WALCVAY	0	303	1	1.1063	1	0	1	0	0	0	1	0	0
		294	TPICVAI	0	304	1	1.1315	1	0	1	0	0	0	1	0	0
		359	NVICTLF	0	298	1	1.0663	1	0	1	0	0	0	1	0	0
3	1	20	TYSCVAT	0	296	1	1.0315	1	0	1	0	0	0	1	0	0
		435	FTTCADN	1	305	1	1.0593	1	1	0	0	0	1	0	0	0
		464	RVNCKEN	0	298	1	1.0818	1	0	1	0	0	0	1	0	0
25	1	305	QESCGKN	0	308	1	1.0705	1	0	1	0	0	0	1	0	0
		342	DSNCQRI	0	269	0	0.9808	0	0	0	0	1	0	0	0	1
		443	ILECIDG	0	295	1	1.0353	1	0	1	0	0	0	1	0	0
		519	SVGCLRR	0	311	1	1.0603	1	0	1	0	0	0	1	0	0
		586	IIICNEE	0	299	1	1.1285	1	0	1	0	0	0	1	0	0
		620	NYGCYTS	0	301	1	1.0400	1	0	1	0	0	0	1	0	0
		768	DSSCDSC	0	285	0	1.0000	0	0	0	0	1	0	0	0	1
		771	CDSCFIK	0	278	0	1.1265	1	0	0	0	1	0	1	0	0
		777	KESCMVL	0	304	1	1.0458	1	0	1	0	0	0	1	0	0
		833	SITCVNK	0	295	1	1.0333	1	0	1	0	0	0	1	0	0
		852	SGRCLSG	0	309	1	0.8330	0	0	1	0	0	0	0	0	1
		875	YIYCFSR	0	284	0	0.9950	0	0	0	0	1	0	0	0	1
		909	GHFCLCQ	0	281	0	0.7035	0	0	0	0	1	0	0	0	1
		911	FCLCQGR	0	287	0	0.7330	0	0	0	0	1	0	0	0	1
		1008	SKLCRKT	0	311	1	0.9198	0	0	1	0	0	0	0	0	1
		1165	ATTCLGI	0	315	1	1.0145	1	0	1	0	0	0	1	0	0
		1238	KTFCEKH	0	298	1	1.0325	1	0	1	0	0	0	1	0	0
		1255	YRMCGDI	0	286	0	0.9483	0	0	0	0	1	0	0	0	1
		1272	KLKCGNN	0	309	1	0.9358	0	0	1	0	0	0	0	0	1
		1323	YDNCPDI	0	283	0	1.2455	1	0	0	0	1	0	1	0	0
		1347	TLQCVEG	0	299	1	1.0728	1	0	1	0	0	0	1	0	0
		1358	GVPCEDI	0	290	0	1.1080	1	0	0	0	1	0	1	0	0
		1401	DKKCIII	0	282	0	1.0200	1	0	0	0	1	0	1	0	0
		1468	YTMCKDA	1	305	1	0.9765	0	1	0	0	0	0	0	1	0
		1491	RKGCGKR	0	320	1	1.1278	1	0	1	0	0	0	1	0	0
10	2	148	GVICGLL	0	333	1	1.0805	1	0	1	0	0	0	1	0	0
		221	TEDCFLQ	1	302	1	1.1020	1	1	0	0	0	1	0	0	0
		312	WTACFYR	0	306	1	1.0623	1	0	1	0	0	0	1	0	0
		376	EILCSDK	0	322	1	0.9245	0	0	1	0	0	0	0	0	1
		409	LTACLAA	1	344	1	1.0723	1	1	0	0	0	1	0	0	0
		472	RIVCVKG	0	299	1	1.0483	1	0	1	0	0	0	1	0	0
		532	VMPCMDP	0	280	0	0.9735	0	0	0	0	1	0	0	0	1
		569	KETCRQL	0	302	1	0.9925	0	0	1	0	0	0	0	0	1
		828	LAGCRLR	0	312	1	1.0670	1	0	1	0	0	0	1	0	0
		832	RLRCRHH	0	282	0	0.7885	0	0	0	0	1	0	0	0	1
12	1	82	PEDCSGK	0	311	1	1.0843	1	0	1	0	0	0	1	0	0
		416	DANCLIM	0	283	0	1.1088	1	0	0	0	1	0	1	0	0
		639	KKRCEEY	0	296	1	1.0295	1	0	1	0	0	0	1	0	0
		652	INFCNNK	0	276	0	0.9455	0	0	0	0	1	0	0	0	1
		861	YKSCEIC	0	284	0	1.1290	1	0	0	0	1	0	1	0	0
		864	CEICDND	0	284	0	1.0370	1	0	0	0	1	0	1	0	0
		913	PNDCLKL	1	304	1	1.0580	1	1	0	0	0	1	0	0	0
		929	DAVCVIM	0	285	0	1.1505	1	0	0	0	1	0	1	0	0
		1054	SIKCPNL	0	303	1	1.0385	1	0	1	0	0	0	1	0	0
		1119	RVACEIN	0	306	1	1.1808	1	0	1	0	0	0	1	0	0
		1187	KMLCVFN	0	300	1	0.9895	0	0	1	0	0	0	0	0	1
		1249	DEICREV	0	295	1	1.0545	1	0	1	0	0	0	1	0	0
3	1	70	IRVCRDA	0	293	0	0.8565	0	0	0	0	1	0	0	0	1
		109	GRLCRIM	0	292	0	0.8685	0	0	0	0	1	0	0	0	1
		368	GFVCFST	1	293	0	0.9538	0	0	0	1	0	0	0	1	0
4	1	33	TVACRTL	0	321	1	1.0628	1	0	1	0	0	0	1	0	0
		154	LSYCGGL	1	310	1	1.0590	1	1	0	0	0	1	0	0	0
		219	AFVCYPN	0	299	1	1.0163	1	0	1	0	0	0	1	0	0
		340	DTLCARL	0	330	1	1.0390	1	0	1	0	0	0	1	0	0
10	1	18	TTRCVAK	0	317	1	0.9810	0	0	1	0	0	0	0	0	1
		63	VGSCWWS	0	285	0	0.9198	0	0	0	0	1	0	0	0	1
		70	GNPCNMH	0	266	0	1.0333	1	0	0	0	1	0	1	0	0
		81	NNRCSQS	0	293	0	0.8495	0	0	0	0	1	0	0	0	1
		143	IPSCDKN	1	303	1	1.0493	1	1	0	0	0	1	0	0	0
		176	PGSCGGM	0	307	1	1.0738	1	0	1	0	0	0	1	0	0
		215	EHACPGP	0	314	1	1.1778	1	0	1	0	0	0	1	0	0
		221	PGSCGGM	0	307	1	1.0738	1	0	1	0	0	0	1	0	0
		258	LAECDNI	0	285	0	1.1055	1	0	0	0	1	0	1	0	0
		581	SNGCVLD	0	311	1	1.1105	1	0	1	0	0	0	1	0	0
3	1	71	VQDCTLT	0	296	1	1.1065	1	0	1	0	0	0	1	0	0
		140	KGQCLAT	1	303	1	0.9788	0	1	0	0	0	0	0	1	0
		181	VKVCDIF	0	288	0	1.0790	1	0	0	0	1	0	1	0	0
4	1	8	PARCYRY	0	279	0	0.9525	0	0	0	0	1	0	0	0	1
		49	FPLCVHL	1	317	1	1.0300	1	1	0	0	0	1	0	0	0
		71	ARICANK	0	302	1	0.9300	0	0	1	0	0	0	0	0	1
		105	MLSCAGA	0	300	1	1.0198	1	0	1	0	0	0	1	0	0
3	1	230	DGICSIY	0	292	0	1.0095	1	0	0	0	1	0	1	0	0
		258	PAGCNAM	1	297	1	1.1840	1	1	0	0	0	1	0	0	0
		314	AIQCKTV	0	295	1	1.0330	1	0	1	0	0	0	1	0	0
30	1	33	VVVCLTM	0	305	1	1.0093	1	0	1	0	0	0	1	0	0
		108	LLNCRKA	0	300	1	0.9463	0	0	1	0	0	0	0	0	1
		128	KLPCKI	0	282	0	1.0210	1	0	0	0	1	0	1	0	0
		135	SVECEGL	0	308	1	1.1490	1	0	1	0	0	0	1	0	0
		382	ILKCPKV	0	301	1	1.0270	1	0	1	0	0	0	1	0	0
		434	GSICYGP	0	296	1	1.0058	1	0	1	0	0	0	1	0	0
		522	LRFCKDT	0	286	0	0.8470	0	0	0	0	1	0	0	0	1
		534	ISVCPTV	0	297	1	1.1363	1	0	1	0	0	0	1	0	0
		661	NENCYLS	0	299	1	1.0255	1	0	1	0	0	0	1	0	0
		748	VIECNSK	0	292	0	1.0833	1	0	0	0	1	0	1	0	0
		757	VLHCYGF	0	286	0	0.8698	0	0	0	0	1	0	0	0	1
		866	FDPCIAL	0	295	1	1.1583	1	0	1	0	0	0	1	0	0
		881	FRSCNYY	0	267	0	0.9320	0	0	0	0	1	0	0	0	1
		947	TYFCQWD	0	263	0	0.7843	0	0	0	0	1	0	0	0	1
		957	GDLCIDS	0	310	1	1.0690	1	0	1	0	0	0	1	0	0
		1055	SLNCVMG	0	293	0	1.0263	1	0	0	0	1	0	1	0	0
		1104	YHRCPFL	0	293	0	0.9895	0	0	0	0	1	0	0	0	1
		1388	FEYCSDQ	0	289	0	0.9683	0	0	0	0	1	0	0	0	1
		1399	QEVCTSF	0	290	0	1.0448	1	0	0	0	1	0	1	0	0
		1539	LLKCTMG	0	299	1	0.9300	0	0	1	0	0	0	0	0	1
		1726	NNQCADL	0	288	0	1.0290	1	0	0	0	1	0	1	0	0
		1781	VLSCYFS	0	298	1	0.9573	0	0	1	0	0	0	0	0	1
		2022	FRVCLSP	0	295	1	0.8603	0	0	1	0	0	0	0	0	1
		2084	YKFCIGW	0	282	0	1.0000	0	0	0	0	1	0	0	0	1
		2162	FKRCGEL	0	318	1	1.0158	1	0	1	0	0	0	1	0	0
		2281	TINCTYK	0	286	0	1.0793	1	0	0	0	1	0	1	0	0
		2312	YAGCAPL	0	317	1	1.2255	1	0	1	0	0	0	1	0	0
		2372	SLSCEPK	1	312	1	1.1093	1	1	0	0	0	1	0	0	0
		2513	IPWCFTL	0	301	1	0.9650	0	0	1	0	0	0	0	0	1
		2831	LFACSFS	0	317	1	0.9980	0	0	1	0	0	0	0	0	1
6	2	71	SGVCHTD	1	300	1	0.9508	0	1	0	0	0	0	0	1	0
		125	GSCMTC	0	281	0	0.6838	0	0	0	0	1	0	0	0	1
		128	CMTCEFC	0	262	0	1.0538	1	0	0	0	1	0	1	0	0
		131	CEFCESG	0	287	0	1.0310	1	0	0	0	1	0	1	0	0
		181	PILCAGV	1	303	1	1.0268	1	1	0	0	0	1	0	0	0
		290	VRPCGTV	0	300	1	1.0478	1	0	1	0	0	0	1	0	0
1	1	82	HVLCDVF	1	296	1	1.0443	1	1	0	0	0	1	0	0	0
2	2	48	RALCTGE	1	321	1	1.0930	1	1	0	0	0	1	0	0	0
		117	TVPCPWL	1	292	0	1.0960	1	0	0	1	0	1	0	0	0
3	1	76	VGPCSIH	1	288	0	1.0123	1	0	0	1	0	1	0	0	0
		215	VDACQAA	0	311	1	1.1140	1	0	1	0	0	0	1	0	0
		244	NEHCFVI	0	280	0	0.9628	0	0	0	0	1	0	0	0	1
8	2	108	GPVCPQS	0	313	1	1.1503	1	0	1	0	0	0	1	0	0
		190	TQDCCRK	1	283	0	0.9505	0	0	0	1	0	0	0	1	0
		191	QDCCRKN	1	279	0	0.8795	0	0	0	1	0	0	0	1	0
		234	IDICASK	0	303	1	1.1348	1	0	1	0	0	0	1	0	0
		253	YVVCPDD	0	300	1	1.1160	1	0	1	0	0	0	1	0	0
		290	TSGCSTY	0	303	1	1.0368	1	0	1	0	0	0	1	0	0
		333	EGYCTAA	0	309	1	1.0630	1	0	1	0	0	0	1	0	0
		363	TSSCNTL	0	298	1	1.0588	1	0	1	0	0	0	1	0	0
1	1	248	GLDCASS	1	314	1	1.0833	1	1	0	0	0	1	0	0	0
1	1	53	SIACVLT	1	319	1	1.1175	1	1	0	0	0	1	0	0	0
4	1	2	--MCPIC	0	249	0	1.1690	1	0	0	0	1	0	1	0	0
		5	CPICLTK	0	309	1	1.0658	1	0	1	0	0	0	1	0	0
		27	EFLCSLC	1	316	1	0.8798	0	1	0	0	0	0	0	1	0
		30	CSLCDEP	0	300	1	1.0333	1	0	1	0	0	0	1	0	0
4	1	284	FKECGNV	0	296	1	1.0840	1	0	1	0	0	0	1	0	0
		380	LIYCSNL	0	297	1	0.9180	0	0	1	0	0	0	0	0	1
		432	ADVCIER	0	298	1	1.1538	1	0	1	0	0	0	1	0	0
		444	YGGCDLD	1	317	1	1.0783	1	1	0	0	0	1	0	0	0
12	2	9	SLLCGLG	0	340	1	0.9813	0	0	1	0	0	0	0	0	1
		167	GPGCSSL	0	329	1	1.0253	1	0	1	0	0	0	1	0	0
		304	PMACGEG	0	319	1	1.1410	1	0	1	0	0	0	1	0	0
		318	SEECSAM	0	307	1	1.0438	1	0	1	0	0	0	1	0	0
		328	LERCLGL	0	313	1	0.8913	0	0	1	0	0	0	0	0	1
		335	IESCYDS	0	299	1	1.0000	0	0	1	0	0	0	0	0	1
		344	VWSCVPA	0	297	1	1.0143	1	0	1	0	0	0	1	0	0
		351	YESCNFD	0	285	0	1.0628	1	0	0	0	1	0	1	0	0
		373	RKDCEGG	1	308	1	1.2040	1	1	0	0	0	1	0	0	0
		379	GNLCYPT	1	302	1	1.0143	1	1	0	0	0	1	0	0	0
		409	YESCNFD	0	285	0	1.0628	1	0	0	0	1	0	1	0	0
		452	DFICNWL	0	283	0	0.9805	0	0	0	0	1	0	0	0	1
10	2	144	NEFCHSS	0	288	0	0.8773	0	0	0	0	1	0	0	0	1
		378	LKACSGK	0	333	1	1.0450	1	0	1	0	0	0	1	0	0
		447	AIGCEML	1	309	1	1.1150	1	1	0	0	0	1	0	0	0
		503	EAVCAMN	0	295	1	1.0543	1	0	1	0	0	0	1	0	0
		556	DRRCVFY	0	275	0	0.8613	0	0	0	0	1	0	0	0	1
		600	IPLCTLR	1	323	1	1.0253	1	1	0	0	0	1	0	0	0
		672	FEDCIKW	0	282	0	1.1220	1	0	0	0	1	0	1	0	0
		837	ITACSNC	0	314	1	0.9875	0	0	1	0	0	0	0	0	1
		840	CSNCRAQ	0	276	0	0.9920	0	0	0	0	1	0	0	0	1
		1006	LEICADD	0	304	1	1.0785	1	0	1	0	0	0	1	0	0
12	1	125	PGTCKDR	0	296	1	0.9863	0	0	1	0	0	0	0	0	1
		142	VEGCLVG	0	315	1	1.0940	1	0	1	0	0	0	1	0	0
		187	NHPCTVE	0	289	0	1.0955	1	0	0	0	1	0	1	0	0
		206	AYICGEE	1	325	1	1.0963	1	1	0	0	0	1	0	0	0
		238	VFGCPTT	0	306	1	1.2050	1	0	1	0	0	0	1	0	0
		255	PTICRRG	0	307	1	1.0210	1	0	1	0	0	0	1	0	0
		286	NHPCTVE	0	289	0	1.0955	1	0	0	0	1	0	1	0	0
		332	KSVCETV	0	296	1	1.0908	1	0	1	0	0	0	1	0	0
		379	HESCGQC	0	292	0	1.0930	1	0	0	0	1	0	1	0	0
		382	CGQCTPC	0	276	0	1.0998	1	0	0	0	1	0	1	0	0
		385	CTPCREG	0	296	1	1.0558	1	0	1	0	0	0	1	0	0
		425	HTICALG	0	317	1	1.0660	1	0	1	0	0	0	1	0	0
18	1	89	NTACLTK	1	335	1	1.0933	1	1	0	0	0	1	0	0	0
		189	AHRCCCV	0	273	0	0.5238	0	0	0	0	1	0	0	0	1
		190	HRCCCVA	0	273	0	0.6600	0	0	0	0	1	0	0	0	1
		191	RCCCVAD	0	288	0	0.7385	0	0	0	0	1	0	0	0	1
		231	NGECRGV	0	287	0	1.0155	1	0	0	0	1	0	1	0	0
		238	IALCIED	0	309	1	1.1005	1	0	1	0	0	0	1	0	0
		266	YFSCTSA	0	300	1	1.0113	1	0	1	0	0	0	1	0	0
		287	GLPCQDL	0	297	1	0.9365	0	0	1	0	0	0	0	0	1
		305	GAGCLIT	0	302	1	1.1348	1	0	1	0	0	0	1	0	0
		311	TEGCRGE	0	310	1	1.0533	1	0	1	0	0	0	1	0	0
		357	GRGCGPE	0	324	1	1.1033	1	0	1	0	0	0	1	0	0
		438	LYACGEA	0	331	1	1.1318	1	0	1	0	0	0	1	0	0
		443	EAACASV	0	315	1	1.1450	1	0	1	0	0	0	1	0	0
		467	GRACALS	0	327	1	0.9965	0	0	1	0	0	0	0	0	1
		475	AESCRPG	0	308	1	1.0383	1	0	1	0	0	0	1	0	0
		536	QEGCEKV	0	299	1	1.1468	1	0	1	0	0	0	1	0	0
		574	LMLCALQ	0	311	1	0.9468	0	0	1	0	0	0	0	0	1
		654	EADCATV	0	304	1	1.2368	1	0	1	0	0	0	1	0	0
91	7	24	VLQCTAT	0	298	1	1.0310	1	0	1	0	0	0	1	0	0
		36	QKLCLAA	1	329	1	0.9703	0	1	0	0	0	0	0	1	0
		47	NRLCFLE	0	316	1	0.8633	0	0	1	0	0	0	0	0	1
		65	LSICTFV	0	289	0	1.0618	1	0	0	0	1	0	1	0	0
		131	MYLCCLS	0	303	1	0.7598	0	0	1	0	0	0	0	0	1
		132	YLCCLST	0	296	1	0.7723	0	0	1	0	0	0	0	0	1
		158	GEACWWT	0	291	0	1.0075	1	0	0	0	1	0	1	0	0
		244	MDECLTV	0	286	0	1.1530	1	0	0	0	1	0	1	0	0
		361	DSICYIQ	0	277	0	1.0265	1	0	0	0	1	0	1	0	0
		501	VLECIDR	0	293	0	1.0353	1	0	0	0	1	0	1	0	0
		548	RKNCAQF	0	289	0	1.0960	1	0	0	0	1	0	1	0	0
		577	VLHCVLV	0	303	1	0.9145	0	0	1	0	0	0	0	0	1
		615	DVLCSLC	0	316	1	0.9065	0	0	1	0	0	0	0	0	1
		618	CSLCVCH	0	282	0	0.8073	0	0	0	0	1	0	0	0	1
		620	LCVCHGV	0	280	0	0.7423	0	0	0	0	1	0	0	0	1
		633	HLICDNL	0	298	1	0.9853	0	0	1	0	0	0	0	0	1
		736	WSGCIAR	0	293	0	1.0828	1	0	0	0	1	0	1	0	0
		757	VISCCLD	0	296	1	0.8553	0	0	1	0	0	0	0	0	1
		758	ISCCLDL	0	299	1	0.7973	0	0	1	0	0	0	0	0	1
		822	YAACYEA	1	317	1	1.1625	1	1	0	0	0	1	0	0	0
		917	QHPCLVE	1	295	1	1.0175	1	1	0	0	0	1	0	0	0
		922	VEFCKLP	0	305	1	0.9425	0	0	1	0	0	0	0	0	1
		948	ALGCHVG	0	310	1	0.9945	0	0	1	0	0	0	0	0	1
		1078	AEVCSGT	0	311	1	0.9800	0	0	1	0	0	0	0	0	1
		1122	RPGCQPD	0	301	1	1.0950	1	0	1	0	0	0	1	0	0
		1164	VVGCMVF	0	294	0	1.0930	1	0	0	0	1	0	1	0	0
		1215	IPVCSLG	0	320	1	0.9563	0	0	1	0	0	0	0	0	1
		1230	FTICGLQ	0	324	1	1.0943	1	0	1	0	0	0	1	0	0
		1282	SSPCLKV	0	293	0	0.9675	0	0	0	0	1	0	0	0	1
		1310	PIECAEV	0	289	0	1.1515	1	0	0	0	1	0	1	0	0
		1485	RSNCYMV	0	271	0	0.9633	0	0	0	0	1	0	0	0	1
		1489	YMVCAGE	0	299	1	1.0050	1	0	1	0	0	0	1	0	0
		1510	EIGCVVD	0	305	1	1.1725	1	0	1	0	0	0	1	0	0
		1583	VPQCPPR	1	300	1	1.2058	1	1	0	0	0	1	0	0	0
		1622	LVQCLDP	0	297	1	0.9658	0	0	1	0	0	0	0	0	1
		1666	SAVCALG	0	314	1	1.0768	1	0	1	0	0	0	1	0	0
		1678	HALCSHV	0	301	1	0.9618	0	0	1	0	0	0	0	0	1
		1776	SNDCYQY	0	281	0	1.0923	1	0	0	0	1	0	1	0	0
		1906	LQMCLLL	0	303	1	0.9070	0	0	1	0	0	0	0	0	1
		1913	QYLCDCQ	0	290	0	0.7575	0	0	0	0	1	0	0	0	1
		1915	LCDCQVR	0	279	0	0.8893	0	0	0	0	1	0	0	0	1
		1985	KSECPCP	0	287	0	0.9593	0	0	0	0	1	0	0	0	1
		1977	ECPCPEE	0	301	1	1.0165	1	0	1	0	0	0	1	0	0
		2006	MTHCGIE	0	304	1	1.0213	1	0	1	0	0	0	1	0	0
		2054	SRKCSSL	0	312	1	0.7988	0	0	1	0	0	0	0	0	1
		2195	VANCCRF	0	277	0	0.9798	0	0	0	0	1	0	0	0	1
		2196	ANCCRFL	0	290	0	0.8133	0	0	0	0	1	0	0	0	1
		2000	RFLCYFC	0	287	0	0.9305	0	0	0	0	1	0	0	0	1
		2203	NYFCRIS	0	276	0	0.8940	0	0	0	0	1	0	0	0	1
		2271	LAGCGLQ	0	324	1	1.1760	1	0	1	0	0	0	1	0	0
		2276	LQSCQML	0	279	0	0.8813	0	0	0	0	1	0	0	0	1
		2307	AVFCNGE	0	301	1	1.0075	1	0	1	0	0	0	1	0	0
		2329	RPECFGP	1	299	1	1.0938	1	1	0	0	0	1	0	0	0
		2401	LGRCAPE	0	311	1	0.9768	0	0	1	0	0	0	0	0	1
		2460	AGFCPDH	0	298	1	1.0635	1	0	1	0	0	0	1	0	0
		2520	RYLCTAV	0	309	1	0.9863	0	0	1	0	0	0	0	0	1
		2530	LTRCAPL	0	320	1	1.0013	1	0	1	0	0	0	1	0	0
		2558	SKGCSLT	0	324	1	1.0155	1	0	1	0	0	0	1	0	0
		2571	IEVCLLS	0	319	1	0.9688	0	0	1	0	0	0	0	0	1
		2576	LSICGQL	0	317	1	1.0795	1	0	1	0	0	0	1	0	0
		2616	YERCWKY	0	276	0	0.8770	0	0	0	0	1	0	0	0	1
		2621	KYYCLPG	0	297	1	0.9868	0	0	1	0	0	0	0	0	1
		2667	ALPCLSA	0	316	1	0.9525	0	0	1	0	0	0	0	0	1
		2990	RPLCTGG	0	320	1	1.0555	1	0	1	0	0	0	1	0	0
		3008	SLFCKLG	0	311	1	0.8908	0	0	1	0	0	0	0	0	1
		3031	IVNCLHI	0	286	0	0.9945	0	0	0	0	1	0	0	0	1
		3129	QVSCYRI	0	283	0	1.0095	1	0	0	0	1	0	1	0	0
		3157	LGECLAA	1	318	1	1.0368	1	1	0	0	0	1	0	0	0
		3204	EDVCPNI	0	287	0	1.1585	1	0	0	0	1	0	1	0	0
		3242	PMLCSYM	0	295	1	0.8595	0	0	1	0	0	0	0	0	1
		3263	AEMCCTA	0	298	1	0.8935	0	0	1	0	0	0	0	0	1
		3264	EMCCTAL	0	300	1	0.8808	0	0	1	0	0	0	0	0	1
		3480	LNICAPG	0	302	1	1.1293	1	0	1	0	0	0	1	0	0
		3601	VVACFRM	1	308	1	1.0885	1	1	0	0	0	1	0	0	0
		3679	TEKCKLE	0	317	1	0.9418	0	0	1	0	0	0	0	0	1
		3698	AKSCHDE	0	309	1	0.9353	0	0	1	0	0	0	0	0	1
		3799	MQSCSVL	0	292	0	0.9680	0	0	0	0	1	0	0	0	1
		3836	EFTCDLF	0	297	1	1.0083	1	0	1	0	0	0	1	0	0
		3846	QLLCEGH	0	305	1	1.0253	1	0	1	0	0	0	1	0	0
		3926	QGPCTGN	0	295	1	1.0885	1	0	1	0	0	0	1	0	0
		4068	LLSCAET	0	305	1	1.0573	1	0	1	0	0	0	1	0	0
		4192	VNFCEDT	0	283	0	1.0280	1	0	0	0	1	0	1	0	0
		4301	ASVCRGF	0	292	0	0.9425	0	0	0	0	1	0	0	0	1
		4585	SFFCIIG	0	279	0	0.9840	0	0	0	0	1	0	0	0	1
		4591	GYYCLKV	0	290	0	0.9100	0	0	0	0	1	0	0	0	1
		4805	DMKCDDM	0	284	0	0.9438	0	0	0	0	1	0	0	0	1
		4811	MLTCYMF	0	269	0	0.9233	0	0	0	0	1	0	0	0	1
		4887	ETKCFIC	0	294	0	1.0048	1	0	0	0	1	0	1	0	0
		4890	CFICGIG	0	290	0	1.1048	1	0	0	0	1	0	1	0	0
		4947	QERCWEF	0	276	0	0.9438	0	0	0	0	1	0	0	0	1
		4956	AGDCFRK	0	313	1	1.1118	1	0	1	0	0	0	1	0	0
6	2	16	ALRCFGP	0	304	1	0.8685	0	0	1	0	0	0	0	0	1
		54	SVICVEG	0	310	1	1.1428	1	0	1	0	0	0	1	0	0
		66	KTTCLEF	0	310	1	1.0520	1	0	1	0	0	0	1	0	0
		189	PETCYQR	1	287	0	1.0210	1	0	0	1	0	1	0	0	0
		187	KKRCREE	0	307	1	0.9068	0	0	1	0	0	0	0	0	1
		264	RKHCP--	1	283	0	1.0600	1	0	0	1	0	1	0	0	0
5	1	7	AKHCKLL	0	323	1	0.8898	0	0	1	0	0	0	0	0	1
		106	TYTCDAL	0	305	1	1.0178	1	0	1	0	0	0	1	0	0
		136	VSACATC	0	307	1	1.1190	1	0	1	0	0	0	1	0	0
		139	CATCDGF	0	280	0	1.1245	1	0	0	0	1	0	1	0	0
		303	GTGCMAA	1	327	1	1.0873	1	1	0	0	0	1	0	0	0
6	1	45	FYGCLAG	1	311	1	1.0073	1	1	0	0	0	1	0	0	0
		126	FEDCGNV	0	297	1	1.1343	1	0	1	0	0	0	1	0	0
		149	RKVCRFR	0	292	0	0.9668	0	0	0	0	1	0	0	0	1
		175	GKPCVII	0	287	0	1.1388	1	0	0	0	1	0	1	0	0
		213	PVHCTGK	0	297	1	0.9725	0	0	1	0	0	0	0	0	1
		276	RIECKAY	0	292	0	1.0700	1	0	0	0	1	0	1	0	0
1	1	99	KPLCGFS	1	328	1	1.0595	1	1	0	0	0	1	0	0	0
2	1	244	KLYCIYV	0	279	0	0.9683	0	0	0	0	1	0	0	0	1
		294	YSGCSMG	1	301	1	0.9585	0	1	0	0	0	0	0	1	0
3	1	38	LYICYIC	0	275	0	0.9990	0	0	0	0	1	0	0	0	1
		41	CYICPFA	1	288	0	1.1078	1	0	0	1	0	1	0	0	0
		53	TRNCKGL	0	296	1	0.9530	0	0	1	0	0	0	0	0	1
3	2	25	QTPCMPI	1	292	0	1.0968	1	0	0	1	0	1	0	0	0
		121	PDACPEE	1	320	1	1.3275	1	1	0	0	0	1	0	0	0
		163	LGRCHKE	0	300	1	0.7883	0	0	1	0	0	0	0	0	1
4	1	29	LPICSTP	1	317	1	1.0468	1	1	0	0	0	1	0	0	0
		47	TSTCSRI	0	290	0	0.9628	0	0	0	0	1	0	0	0	1
		101	KTWCSYS	0	304	1	0.8490	0	0	1	0	0	0	0	0	1
		165	LAWCLSL	0	304	1	0.9158	0	0	1	0	0	0	0	0	1
2	2	67	IEICGKK	1	318	1	1.0968	1	1	0	0	0	1	0	0	0
		95	QIGCTLN	1	308	1	1.1095	1	1	0	0	0	1	0	0	0
1	1	69	GEECEME	1	299	1	1.1115	1	1	0	0	0	1	0	0	0
2	2	131	ALSCSLS	1	330	1	0.9065	0	1	0	0	0	0	0	1	0
		142	LTFCGPK	1	325	1	1.0955	1	1	0	0	0	1	0	0	0
3	1	10	PGSCSLS	1	320	1	0.9323	0	1	0	0	0	0	0	1	0
		145	KQKCVCG	0	285	0	0.7880	0	0	0	0	1	0	0	0	1
		147	KCVCGDH	0	293	0	0.8630	0	0	0	0	1	0	0	0	1
5	2	52	TSSCPNV	0	285	0	1.0580	1	0	0	0	1	0	1	0	0
		82	TSFCGQQ	1	292	0	1.0030	1	0	0	1	0	1	0	0	0
		117	RPICSAN	1	318	1	1.0258	1	1	0	0	0	1	0	0	0
		170	AWVCYQY	0	280	0	0.8765	0	0	0	0	1	0	0	0	1
		185	ILECDHH	0	286	0	1.0368	1	0	0	0	1	0	1	0	0
5	1	8	KAVCVMK	0	298	1	1.0770	1	0	1	0	0	0	1	0	0
		58	TNGCTSA	0	304	1	1.0998	1	0	1	0	0	0	1	0	0
		111	GPHCIIG	0	289	0	0.9850	0	0	0	0	1	0	0	0	1
		146	RLACGVI	0	321	1	1.1338	1	0	1	0	0	0	1	0	0
		154	IAKC---	1	271	0	1.0510	1	0	0	1	0	1	0	0	0
2	1	10	VVYCGAU	0	306	1	1.0880	1	0	1	0	0	0	1	0	0
		37	LDICGEG	1	315	1	1.2328	1	1	0	0	0	1	0	0	0
1	1	22	QGVCFRM	1	291	0	1.0075	1	0	0	1	0	1	0	0	0
10	3	124	SVTCTYS	1	298	1	1.0443	1	1	0	0	0	1	0	0	0
		135	KMFCQLA	0	289	0	0.8400	0	0	0	0	1	0	0	0	1
		141	AKTCPVQ	1	306	1	1.1863	1	1	0	0	0	1	0	0	0
		176	VRRCPHH	0	281	0	0.9020	0	0	0	0	1	0	0	0	1
		182	HERCSDS	1	299	1	0.8530	0	1	0	0	0	0	0	1	0
		229	GSDCTTI	0	297	1	1.1670	1	0	1	0	0	0	1	0	0
		238	NYMCNSS	0	278	0	0.9478	0	0	0	0	1	0	0	0	1
		242	NSSCMGG	0	289	0	0.9820	0	0	0	0	1	0	0	0	1
		275	VRVCACP	0	286	0	0.7458	0	0	0	0	1	0	0	0	1
		277	VCACPGR	0	308	1	1.0118	1	0	1	0	0	0	1	0	0
3	2	152	NASCTTN	1	299	1	1.1550	1	1	0	0	0	1	0	0	0
		156	TTNCLAP	1	313	1	1.0470	1	1	0	0	0	1	0	0	0
		247	DLTCRLE	0	311	1	0.9173	0	0	1	0	0	0	0	0	1
									180	655	55	428	161	629	74	454
								S score quality				Pal score quality
								Sensitivity	0.765957			Sensitivity	0.685106
								Specificity	0.395199			Specificity	0.419206
								Accuracy	0.461305			Accuracy	0.466616
								MCC	0.12802			MCC	0.0814804
								TruePositive	180			TruePositive	161
								FalsePositive	655			FalsePositive	629
								FalseNegative	55			FalseNegative	74
								TrueNegative	428			TrueNegative	454
